# Supplementary material for: Multi-locus phylogenetic network analysis of Ampelomyces mycoparasites isolated from diverse powdery mildews in Australia and the generation of two de novo genome assemblies
Source: PLoS One. 2025 Dec 4;20(12):e0322842. doi: 10.1371/journal.pone.0322842 (PMC12677482; doi:10.1371/journal.pone.0322842)
Supplement: S1 Data — (NXS) [file pone.0322842.s004.nxs]

#NEXUS
BEGIN DATA;
dimensions ntax=53 nchar=2099;
format missing=?
interleave datatype=DNA gap= -;

matrix
ACTENRITScrop_3616Aa         CCATCAACCCCAAGTCCAACCGTGAGAAGATGACCCAGATCGTCTTCGAG
ACTENRITScrop_9031Aa         CCATCAACCCCAAGTCCAACCGTGAGAAGATGACCCAGATCGTCTTCGAG
ACTENRITScrop_263            CCATCAACCCCAAGTCCAACCGTGAGAAGATGACCCAGATCGTCTTCGAG
ACTENRITScrop_BRIP72101      CCATCAACCCCAAGTCCAACCGTGAGAAGATGACCCAGATCGTCTTCGAG
ACTENRITScrop_BRIP72102      CCATCAACCCCAAGTCCAACCGTGAGAAGATGACCCAGATCGTCTTCGAG
ACTENRITScrop_BRIP72103      CCATCAACCCCAAGTCCAACCGTGAGAAGATGACCCAGATCGTCTTCGAG
ACTENRITScrop_2931Aa         CCATCAACCCCAAGTCCAACCGTGAGAAGATGACCCAGATCGTCTTCGAG
ACTENRITScrop_BRIP72966      CCATCAACCCCAAGTCCAACCGTGAGAAGATGACCCAGATCGTCTTCGAG
ACTENRITScrop_BRIP72967      CCATCAACCCCAAGTCCAACCGTGAGAAGATGACCCAGATCGTCTTCGAG
ACTENRITScrop_BRIP72968      CCATCAACCCCAAGTCCAACCGTGAGAAGATGACCCAGATCGTCTTCGAG
ACTENRITScrop_HMLAC05119     CCATCAACCCCAAGTCCAACCGTGAGAAGATGACCCAGATCGTCTTCGAG
ACTENRITScrop_CBS129.79      CCATCAACCCCAAGTCCAACCGTGAGAAGATGACCCAGATCGTCTTTGAG
ACTENRITScrop_CBS130.79      CCATCAACCCCAAGTCCAACCGTGAGAAGATGACCCAGATCGTCTTTGAG
ACTENRITScrop_BRIP72107      CCATCAACCCCAAGTCCAACCGCGAGAAGATGACCCAGATTGTCTTCGAG
ACTENRITScrop_BRIP72108      CCATCAACCCCAAGTCCAACCGCGAGAAGATGACCCAGATTGTCTTCGAG
ACTENRITScrop_BRIP72105      CCATCAACCCCAAGTCCAACCGCGAGAAGATGACCCAGATTGTCTTCGAG
ACTENRITScrop_BRIP72104      CCATCAACCCCAAGTCCAACCGCGAGAAGATGACCCAGATTGTCTTCGAG
ACTENRITScrop_BRIP72111      CCATCAACCCCAAGTCCAACCGCGAGAAGATGACCCAGATTGTCTTCGAG
ACTENRITScrop_BRIP72109      CCATCAACCCCAAGTCCAACCGCGAGAAGATGACCCAGATTGTCTTCGAG
ACTENRITScrop_BRIP76212      CCATCAACCCCAAGTCCAACCGCGAGAAGATGACCCAGATTGTCTTCGAG
ACTENRITScrop_BRIP76210      CCATCAACCCCAAGTCCAACCGCGAGAAGATGACCCAGATTGTCTTCGAG
ACTENRITScrop_BRIP76211      CCATCAACCCCAAGTCCAACCGCGAGAAGATGACCCAGATTGTCTTCGAG
ACTENRITScrop_BRIP66222      CCATCAACCCCAAGTCCAACCGCGAGAAGATGACCCAGATTGTCTTCGAG
ACTENRITScrop_LS1a           CCATCAACCCCAAGTCCAACCGCGAGAAGATGACCCAGATTGTCTTCGAG
ACTENRITScrop_BgrA           CCATCAACCCCAAGTCCAACCGCGAGAAGATGACCCAGATTGTCTTCGAG
ACTENRITScrop_BgrB           CCATCAACCCCAAGTCCAACCGCGAGAAGATGACCCAGATTGTCTTCGAG
ACTENRITScrop_BgrC           CCATCAACCCCAAGTCCAACCGCGAGAAGATGACCCAGATTGTCTTCGAG
ACTENRITScrop_BRIP72100      CCATCAACCCCAAGTCCAACCGCGAGAAGATGACCCAGATTGTCTTCGAG
ACTENRITScrop_BRIP72098      CCATCAACCCCAAGTCCAACCGCGAGAAGATGACCCAGATTGTCTTCGAG
ACTENRITScrop_BRIP72099      CCATCAACCCCAAGTCCAACCGCGAGAAGATGACCCAGATTGTCTTCGAG
ACTENRITScrop_DSM2222        CCATCAACCCCAAGTCCAACCGCGAGAAGATGACCCAGATTGTCTTCGAG
ACTENRITScrop_CBS132225      CCATCAACCCCAAGTCCAACCGCGAGAAGATGACCCAGATTGTCTTCGAG
ACTENRITScrop_CBS132347      CCATCAACCCCAAGTCCAACCGCGAGAAGATGACCCAGATTGTCTTCGAG
ACTENRITScrop_ATCC2010561a   CCATCAACCCCAAGTCCAACCGTGAGAAGATGACCCAGATCGTCTTCGAG
ACTENRITScrop_ATCC201056     CCATCAACCCCAAGTCCAACCGTGAGAAGATGACCCAGATCGTCTTCGAG
ACTENRITScrop_Trb            CCATCAACCCCAAGTCCAACCGTGAGAAGATGACCCAGATCGTCTTCGAG
ACTENRITScrop_ATCC2010560a   CCATCAACCCCAAGTCCAACCGTGAGAAGATGACCCAGATCGTCTTCGAG
ACTENRITScrop_Vitis79        CCATCAACCCCAAGTCCAACCGTGAGAAGATGACCCAGATCGTCTTCGAG
ACTENRITScrop_BRIP72110      CCATCAACCCCAAGTCCAACCGTGAGAAGATGACCCAGATCGTCTTCGAG
ACTENRITScrop_RS1a           CCATCAACCCCAAGTCCAACCGTGAGAAGATGACCCAGATCGTCTTCGAG
ACTENRITScrop_AQ10           CCATCAACCCCAAGTCCAACCGTGAGAAGATGACCCAGATCGTCTTCGAG
ACTENRITScrop_CBS132224      CCATCAACCCCAAGTCCAACCGTGAGAAGATGACCCAGATTGTCTTCGAG
ACTENRITScrop_CBS133.32      CCATCAACCCCAAGTCCAACCGTGAGAAGATGACCCAGATTGTCTTCGAG
ACTENRITScrop_CBS131.31      CCATCAACCCCAAGTCCAACCGTGAGAAGATGACCCAGATTGTCTTCGAG
ACTENRITScrop_RU2a           CCATCAACCCCAAGTCCAACCGTGAGAAGATGACCCAGATTGTCTTCGAG
ACTENRITScrop_RU4b           CCATCAACCCCAAGTCCAACCGTGAGAAGATGACCCAGATTGTCTTCGAG
ACTENRITScrop_RU1b           CCATCAACCCCAAGTCCAACCGTGAGAAGATGACCCAGATTGTCTTCGAG
ACTENRITScrop_A47b           CCATCAATCCCAAGTCCAACCGTGAGAAGATGACCCAGATCGTCTTCGAG
ACTENRITScrop_CBS132219      CCATCAATCCCAAGTCCAACCGTGAGAAGATGACCCAGATCGTCTTCGAG
ACTENRITScrop_ATCC20105609a  CCATCAATCCCAAGTCCAACCGTGAGAAGATGACCCAGATCGTCTTCGAG
ACTENRITScrop_BRIP72097      CCATCAATCCCAAGTCCAACCGTGAGAAGATGACCCAGATCGTCTTCGAG
ACTENRITScrop_GYER           CCATCAATCCCAAGTCCAACCGTGAGAAGATGACCCAGATCGTCTTCGAG
ACTENRITScrop_CBS132220      CCATCAATCCCAAGTCCAACCGTGAGAAGATGACCCAGATCGTCTTCGAG

ACTENRITScrop_3616Aa         ACTTTTAATGCCCCCGCGTTTTACGTCTCCATCCAGGCCGTCCTGTCCCT
ACTENRITScrop_9031Aa         ACTTTTAATGCCCCCGCGTTTTACGTCTCCATCCAGGCCGTCCTGTCCCT
ACTENRITScrop_263            ACTTTTAATGCCCCCGCGTTTTACGTCTCCATCCAGGCCGTCCTGTCCCT
ACTENRITScrop_BRIP72101      ACTTTCAATGCCCCCGCGTTTTACGTCTCTATCCAGGCCGTCCTATCCCT
ACTENRITScrop_BRIP72102      ACTTTCAATGCCCCCGCGTTTTACGTCTCTATCCAGGCCGTCCTATCCCT
ACTENRITScrop_BRIP72103      ACTTTCAATGCCCCCGCGTTTTACGTCTCTATCCAGGCCGTCCTATCCCT
ACTENRITScrop_2931Aa         ACTTTCAATGCCCCCGCGTTTTACGTCTCTATCCAGGCCGTCCTATCCCT
ACTENRITScrop_BRIP72966      ACTTTCAATGCCCCCGCGTTTTATGTCTCTATCCAGGCCGTCCTGTCCCT
ACTENRITScrop_BRIP72967      ACTTTCAATGCCCCCGCGTTTTATGTCTCTATCCAGGCCGTCCTGTCCCT
ACTENRITScrop_BRIP72968      ACTTTCAATGCCCCCGCGTTTTATGTCTCTATCCAGGCCGTCCTGTCCCT
ACTENRITScrop_HMLAC05119     ACTTTCAATGCCCCCGCGTTTTATGTCTCTATCCAGGCCGTCCTGTCCCT
ACTENRITScrop_CBS129.79      ACCTTTAATGCCCCCGCGTTTTACGTCTCCATCCAGGCCGTCCTGTCCCT
ACTENRITScrop_CBS130.79      ACCTTTAATGCCCCCGCGTTTTACGTCTCCATCCAGGCCGTCCTGTCCCT
ACTENRITScrop_BRIP72107      ACTTTCAACGCCCCCGCGTTCTACGTCTCCATCCAGGCCGTCCTGTCCCT
ACTENRITScrop_BRIP72108      ACTTTCAACGCCCCCGCGTTCTACGTCTCCATCCAGGCCGTCCTGTCCCT
ACTENRITScrop_BRIP72105      ACTTTCAACGCCCCCGCGTTCTACGTCTCCATCCAGGCCGTCCTGTCCCT
ACTENRITScrop_BRIP72104      ACTTTCAACGCCCCCGCGTTCTACGTCTCCATCCAGGCCGTCCTGTCCCT
ACTENRITScrop_BRIP72111      ACTTTCAACGCCCCCGCGTTCTACGTCTCCATCCAGGCCGTCCTGTCCCT
ACTENRITScrop_BRIP72109      ACTTTCAACGCCCCCGCGTTCTACGTCTCCATCCAGGCCGTCCTGTCCCT
ACTENRITScrop_BRIP76212      ACTTTCAACGCCCCCGCGTTCTACGTCTCCATCCAGGCCGTCCTGTCCCT
ACTENRITScrop_BRIP76210      ACTTTCAACGCCCCCGCGTTCTACGTCTCCATCCAGGCCGTCCTGTCCCT
ACTENRITScrop_BRIP76211      ACTTTCAACGCCCCCGCGTTCTACGTCTCCATCCAGGCCGTCCTGTCCCT
ACTENRITScrop_BRIP66222      ACTTTCAACGCCCCCGCGTTCTACGTCTCCATCCAGGCCGTCCTGTCCTT
ACTENRITScrop_LS1a           ACTTTCAACGCCCCCGCGTTCTACGTCTCCATCCAGGCCGTCCTGTCCTT
ACTENRITScrop_BgrA           ACTTTCAACGCCCCCGCGTTCTACGTCTCCATCCAGGCCGTCCTGTCCTT
ACTENRITScrop_BgrB           ACTTTCAACGCCCCCGCGTTCTACGTCTCCATCCAGGCCGTCCTGTCCTT
ACTENRITScrop_BgrC           ACTTTCAACGCCCCCGCGTTCTACGTCTCCATCCAGGCCGTCCTGTCCTT
ACTENRITScrop_BRIP72100      ACTTTCAACGCCCCCGCGTTCTACGTCTCCATCCAGGCCGTCCTGTCCTT
ACTENRITScrop_BRIP72098      ACTTTCAACGCCCCCGCGTTCTACGTCTCCATCCAGGCCGTCCTGTCCCT
ACTENRITScrop_BRIP72099      ACTTTCAACGCCCCCGCGTTCTACGTCTCCATCCAGGCCGTCCTGTCCCT
ACTENRITScrop_DSM2222        ACTTTCAACGCCCCCGCGTTCTACGTCTCCATCCAGGCCGTCCTGTCCCT
ACTENRITScrop_CBS132225      ACTTTCAACGCCCCCGCGTTCTACGTCTCCATCCAGGCCGTCCTGTCCCT
ACTENRITScrop_CBS132347      ACTTTCAACGCCCCCGCGTTCTACGTCTCCATCCAGGCCGTCCTGTCCCT
ACTENRITScrop_ATCC2010561a   ACTTTCAATGCTCCCGCGTTCTACGTCTCCATCCAGGCCGTCCTGTCCCT
ACTENRITScrop_ATCC201056     ACTTTCAATGCTCCCGCGTTCTACGTCTCCATCCAGGCCGTCCTGTCCCT
ACTENRITScrop_Trb            ACTTTCAATGCTCCCGCGTTCTACGTCTCCATCCAGGCCGTCCTGTCCCT
ACTENRITScrop_ATCC2010560a   ACTTTCAATGCTCCCGCGTTCTACGTCTCCATCCAGGCCGTCCTGTCCCT
ACTENRITScrop_Vitis79        ACTTTCAATGCTCCCGCGTTCTACGTCTCCATCCAGGCCGTCCTGTCCCT
ACTENRITScrop_BRIP72110      ACTTTCAATGCTCCCGCGTTCTACGTCTCCATCCAGGCCGTCCTGTCCCT
ACTENRITScrop_RS1a           ACTTTCAATGCTCCCGCGTTCTACGTCTCCATCCAGGCCGTCCTGTCCCT
ACTENRITScrop_AQ10           ACTTTCAATGCTCCCGCGTTCTACGTCTCCATCCAGGCCGTCCTGTCCCT
ACTENRITScrop_CBS132224      ACTTTCAATGCTCCCGCGTTCTACGTCTCCATCCAGGCCGTCCTGTCCCT
ACTENRITScrop_CBS133.32      ACTTTCAACGCCCCCGCGTTCTACGTCTCCATCCAGGCCGTCCTGTCCCT
ACTENRITScrop_CBS131.31      ACTTTCAACGCCCCCGCGTTCTACGTCTCCATCCAAGCCGTCCTGTCCCT
ACTENRITScrop_RU2a           ACTTTCAACGCCCCCGCGTTCTACGTCTCCATCCAAGCCGTCCTGTCCCT
ACTENRITScrop_RU4b           ACTTTCAACGCCCCCGCGTTCTACGTCTCCATCCAAGCCGTCCTGTCCCT
ACTENRITScrop_RU1b           ACTTTCAATGCCCCCGCGTTCTACGTCTCCATCCAGGCCGTCCTGTCCCT
ACTENRITScrop_A47b           ACTTTCAATGCTCCCGCGTTCTACGTCTCCATCCAGGCCGTCCTGTCCCT
ACTENRITScrop_CBS132219      ACTTTCAATGCTCCCGCGTTCTACGTCTCCATCCAGGCCGTCCTGTCCCT
ACTENRITScrop_ATCC20105609a  ACTTTCAATGCTCCCGCGTTCTACGTCTCCATCCAGGCCGTCCTGTCCCT
ACTENRITScrop_BRIP72097      ACTTTCAATGCTCCCGCGTTCTACGTCTCCATCCAGGCCGTCCTTTCCCT
ACTENRITScrop_GYER           ACTTTCAATGCTCCCGCGTTCTACGTCTCCATCCAGGCCGTCCTGTCCCT
ACTENRITScrop_CBS132220      ACTTTCAATGCTCCCGCGTTCTACGTCTCCATCCAGGCCGTCCTGTCCCT

ACTENRITScrop_3616Aa         GTACGCCTCTGGTCGTACCACCGGTATCGTGCTCGACTCCGGTGATGGTG
ACTENRITScrop_9031Aa         GTACGCCTCTGGTCGTACCACCGGTATCGTGCTCGACTCCGGTGATGGTG
ACTENRITScrop_263            GTACGCCTCTGGTCGTACCACCGGTATCGTGCTCGACTCCGGTGATGGTG
ACTENRITScrop_BRIP72101      GTACGCCTCTGGTCGTACCACCGGTATCGTTCTCGACTCCGGTGATGGTG
ACTENRITScrop_BRIP72102      GTACGCCTCTGGTCGTACCACCGGTATCGTTCTCGACTCCGGTGATGGTG
ACTENRITScrop_BRIP72103      GTACGCCTCTGGTCGTACCACCGGTATCGTTCTCGACTCCGGTGATGGTG
ACTENRITScrop_2931Aa         GTACGCCTCTGGTCGTACCACCGGTATCGTTCTCGACTCCGGTGATGGTG
ACTENRITScrop_BRIP72966      GTACGCCTCTGGTCGTACCACCGGTATCGTGCTCGACTCCGGTGATGGTG
ACTENRITScrop_BRIP72967      GTACGCCTCTGGTCGTACCACCGGTATCGTGCTCGACTCCGGTGATGGTG
ACTENRITScrop_BRIP72968      GTACGCCTCTGGTCGTACCACCGGTATCGTGCTCGACTCCGGTGATGGTG
ACTENRITScrop_HMLAC05119     GTACGCCTCTGGTCGTACCACCGGTATCGTGCTCGACTCCGGTGATGGTG
ACTENRITScrop_CBS129.79      GTACGCCTCTGGTCGTACCACCGGTATCGTGCTCGACTCTGGTGATGGTG
ACTENRITScrop_CBS130.79      GTACGCCTCTGGTCGTACCACCGGTATCGTGCTCGACTCTGGTGATGGTG
ACTENRITScrop_BRIP72107      GTACGCCTCTGGTCGTACCACCGGTATTGTGCTCGACTCCGGTGACGGTG
ACTENRITScrop_BRIP72108      GTACGCCTCTGGTCGTACCACCGGTATTGTGCTCGACTCCGGTGACGGTG
ACTENRITScrop_BRIP72105      GTACGCCTCTGGTCGTACCACCGGTATTGTGCTCGACTCCGGTGACGGTG
ACTENRITScrop_BRIP72104      GTACGCCTCTGGTCGTACCACCGGTATTGTGCTCGACTCCGGTGACGGTG
ACTENRITScrop_BRIP72111      GTACGCCTCTGGTCGTACCACCGGTATTGTGCTCGACTCCGGTGACGGTG
ACTENRITScrop_BRIP72109      GTACGCCTCTGGTCGTACCACCGGTATTGTGCTCGACTCCGGTGACGGTG
ACTENRITScrop_BRIP76212      GTACGCCTCTGGTCGTACCACCGGTATTGTGCTCGACTCCGGTGACGGTG
ACTENRITScrop_BRIP76210      GTACGCCTCTGGTCGTACCACCGGTATTGTGCTCGACTCCGGTGACGGTG
ACTENRITScrop_BRIP76211      GTACGCCTCTGGTCGTACCACCGGTATTGTGCTCGACTCCGGTGACGGTG
ACTENRITScrop_BRIP66222      GTACGCCTCTGGTCGTACCACCGGTATTGTGCTCGACTCCGGTGACGGCG
ACTENRITScrop_LS1a           GTACGCCTCTGGTCGTACCACCGGTATTGTGCTCGACTCCGGTGACGGCG
ACTENRITScrop_BgrA           GTACGCCTCTGGTCGTACCACCGGTATTGTGCTCGACTCCGGTGACGGCG
ACTENRITScrop_BgrB           GTACGCCTCTGGTCGTACCACCGGTATTGTGCTCGACTCCGGTGACGGCG
ACTENRITScrop_BgrC           GTACGCCTCTGGTCGTACCACCGGTATTGTGCTCGACTCCGGTGACGGCG
ACTENRITScrop_BRIP72100      GTACGCCTCTGGTCGTACCACCGGTATTGTGCTCGACTCCGGTGACGGCG
ACTENRITScrop_BRIP72098      GTACGCCTCTGGTCGTACCACCGGTATTGTGCTCGACTCCGGTGACGGTG
ACTENRITScrop_BRIP72099      GTACGCCTCTGGTCGTACCACCGGTATTGTGCTCGACTCCGGTGACGGTG
ACTENRITScrop_DSM2222        GTACGCCTCTGGTCGTACCACCGGTATTGTGCTCGACTCCGGTGACGGTG
ACTENRITScrop_CBS132225      GTACGCCTCTGGTCGTACCACCGGTATTGTGCTCGACTCCGGTGACGGTG
ACTENRITScrop_CBS132347      GTACGCCTCTGGTCGTACCACCGGTATTGTGCTCGACTCCGGTGACGGTG
ACTENRITScrop_ATCC2010561a   GTACGCCTCTGGTCGTACCACCGGTATCGTGCTCGACTCCGGTGACGGTG
ACTENRITScrop_ATCC201056     GTACGCCTCTGGTCGTACCACCGGTATCGTGCTCGACTCCGGTGACGGTG
ACTENRITScrop_Trb            GTACGCCTCTGGTCGTACCACCGGTATCGTGCTCGACTCCGGTGACGGTG
ACTENRITScrop_ATCC2010560a   GTACGCCTCTGGTCGTACCACCGGTATCGTGCTCGACTCCGGTGACGGTG
ACTENRITScrop_Vitis79        GTACGCCTCTGGTCGTACCACCGGTATCGTGCTCGACTCCGGTGACGGTG
ACTENRITScrop_BRIP72110      GTACGCCTCTGGTCGTACCACCGGTATCGTGCTCGACTCCGGTGACGGTG
ACTENRITScrop_RS1a           GTACGCCTCTGGTCGTACCACCGGTATCGTGCTCGACTCCGGTGACGGTG
ACTENRITScrop_AQ10           GTACGCCTCTGGTCGTACCACCGGTATCGTGCTCGACTCCGGTGACGGTG
ACTENRITScrop_CBS132224      GTACGCCTCTGGTCGCACCACCGGTATCGTGCTCGACTCCGGTGACGGTG
ACTENRITScrop_CBS133.32      GTACGCCTCTGGTCGTACCACCGGTATTGTGCTCGACTCCGGTGACGGTG
ACTENRITScrop_CBS131.31      GTACGCCTCTGGTCGTACCACCGGTATTGTGCTCGACTCCGGTGACGGTG
ACTENRITScrop_RU2a           GTACGCCTCTGGTCGTACCACCGGTATTGTGCTCGACTCCGGTGACGGTG
ACTENRITScrop_RU4b           GTACGCCTCTGGTCGTACCACCGGTATTGTGCTCGACTCCGGTGACGGTG
ACTENRITScrop_RU1b           GTACGCCTCTGGTCGTACCACGGGTATTGTACTCGACTCCGGTGACGGTG
ACTENRITScrop_A47b           GTACGCCTCTGGTCGTACCACCGGTATCGTGCTCGACTCTGGTGACGGTG
ACTENRITScrop_CBS132219      GTACGCCTCTGGTCGTACCACCGGTATCGTGCTCGACTCTGGTGACGGTG
ACTENRITScrop_ATCC20105609a  GTACGCCTCTGGTCGTACCACCGGTATCGTGCTCGACTCTGGTGACGGTG
ACTENRITScrop_BRIP72097      GTACGCCTCTGGTCGTACCACCGGTATCGTGCTCGACTCTGGTGACGGTG
ACTENRITScrop_GYER           GTACGCCTCTGGTCGTACCACCGGTATCGTGCTCGACTCTGGTGACGGTG
ACTENRITScrop_CBS132220      GTACGCCTCTGGTCGTACCACCGGTATCGTGCTCGACTCTGGTGACGGTG

ACTENRITScrop_3616Aa         TCACTCACGTTGTCCCCATCTATGAGGGTTTCGCTCTTCCCCACGCCATC
ACTENRITScrop_9031Aa         TCACTCACGTTGTCCCCATCTATGAGGGTTTCGCTCTTCCCCACGCCATC
ACTENRITScrop_263            TCACTCACGTTGTCCCCATCTATGAGGGTTTCGCTCTTCCCCACGCCATC
ACTENRITScrop_BRIP72101      TCACTCACGTTGTCCCCATCTACGAGGGTTTCGCTCTTCCCCACGCCATC
ACTENRITScrop_BRIP72102      TCACTCACGTTGTCCCCATCTACGAGGGTTTCGCTCTTCCCCACGCCATC
ACTENRITScrop_BRIP72103      TCACTCACGTTGTCCCCATCTACGAGGGTTTCGCTCTTCCCCACGCCATC
ACTENRITScrop_2931Aa         TCACTCACGTTGTCCCCATCTACGAGGGTTTCGCTCTTCCCCACGCCATC
ACTENRITScrop_BRIP72966      TCACTCACGTTGTCCCCATCTACGAGGGTTTCGCTCTTCCCCATGCCATC
ACTENRITScrop_BRIP72967      TCACTCACGTTGTCCCCATCTACGAGGGTTTCGCTCTTCCCCATGCCATC
ACTENRITScrop_BRIP72968      TCACTCACGTTGTCCCCATCTACGAGGGTTTCGCTCTTCCCCATGCCATC
ACTENRITScrop_HMLAC05119     TCACTCACGTTGTCCCCATCTACGAGGGTTTCGCTCTTCCCCATGCCATC
ACTENRITScrop_CBS129.79      TCACTCACGTTGTCCCCATCTACGAGGGTTTCGCTCTTCCCCACGCCATC
ACTENRITScrop_CBS130.79      TCACTCACGTTGTCCCCATCTACGAGGGTTTCGCTCTTCCCCACGCCATC
ACTENRITScrop_BRIP72107      TCACTCACGTTGTCCCCATTTACGAGGGTTTCGCTCTTCCCCACGCCATC
ACTENRITScrop_BRIP72108      TCACTCACGTTGTCCCCATTTACGAGGGTTTCGCTCTTCCCCACGCCATC
ACTENRITScrop_BRIP72105      TCACTCACGTTGTCCCCATTTACGAGGGTTTCGCTCTTCCCCACGCCATC
ACTENRITScrop_BRIP72104      TCACTCACGTTGTCCCCATTTACGAGGGTTTCGCTCTTCCCCACGCCATC
ACTENRITScrop_BRIP72111      TCACTCACGTTGTCCCCATTTACGAGGGTTTCGCTCTTCCCCACGCCATC
ACTENRITScrop_BRIP72109      TCACTCACGTTGTCCCCATTTACGAGGGTTTCGCTCTTCCCCACGCCATC
ACTENRITScrop_BRIP76212      TCACTCACGTTGTCCCCATTTACGAGGGTTTCGCTCTTCCCCACGCCATC
ACTENRITScrop_BRIP76210      TCACTCACGTTGTCCCCATTTACGAGGGTTTCGCTCTTCCCCACGCCATC
ACTENRITScrop_BRIP76211      TCACTCACGTTGTCCCCATTTACGAGGGTTTCGCTCTTCCCCACGCCATC
ACTENRITScrop_BRIP66222      TCACTCACGTTGTCCCCATCTACGAGGGTTTCGCTCTTCCCCACGCCATC
ACTENRITScrop_LS1a           TCACTCACGTTGTCCCCATCTACGAGGGTTTCGCTCTTCCCCACGCCATC
ACTENRITScrop_BgrA           TCACTCACGTTGTCCCCATCTACGAGGGTTTCGCTCTTCCCCACGCCATC
ACTENRITScrop_BgrB           TCACTCACGTTGTCCCCATCTACGAGGGTTTCGCTCTTCCCCACGCCATC
ACTENRITScrop_BgrC           TCACTCACGTTGTCCCCATCTACGAGGGTTTCGCTCTTCCCCACGCCATC
ACTENRITScrop_BRIP72100      TCACTCACGTTGTCCCCATCTACGAGGGTTTCGCTCTTCCCCACGCCATC
ACTENRITScrop_BRIP72098      TCACTCACGTTGTCCCCATCTACGAGGGTTTCGCTCTTCCCCACGCCATC
ACTENRITScrop_BRIP72099      TCACTCACGTTGTCCCCATCTACGAGGGTTTCGCTCTTCCCCACGCCATC
ACTENRITScrop_DSM2222        TCACTCACGTTGTCCCCATCTACGAGGGTTTCGCTCTTCCCCACGCCATC
ACTENRITScrop_CBS132225      TCACTCACGTTGTCCCCATCTACGAGGGTTTCGCTCTTCCCCACGCCATC
ACTENRITScrop_CBS132347      TCACTCACGTTGTCCCCATCTACGAGGGTTTCGCTCTTCCCCACGCCATC
ACTENRITScrop_ATCC2010561a   TCACTCACGTTGTCCCCATCTACGAGGGTTTCGCTCTTCCCCACGCCATC
ACTENRITScrop_ATCC201056     TCACTCACGTTGTCCCCATCTACGAGGGTTTCGCTCTTCCCCACGCCATC
ACTENRITScrop_Trb            TCACTCACGTTGTCCCCATCTACGAGGGTTTCGCTCTTCCCCACGCCATC
ACTENRITScrop_ATCC2010560a   TCACTCACGTTGTCCCCATCTACGAGGGTTTCGCTCTTCCCCACGCCATC
ACTENRITScrop_Vitis79        TCACTCACGTTGTCCCCATCTACGAGGGTTTCGCTCTTCCCCACGCCATC
ACTENRITScrop_BRIP72110      TCACTCACGTTGTCCCCATCTACGAGGGCTTCGCTCTTCCCCACGCCATC
ACTENRITScrop_RS1a           TCACTCACGTTGTCCCCATCTACGAGGGCTTCGCTCTTCCCCACGCCATC
ACTENRITScrop_AQ10           TCACTCACGTTGTCCCCATCTACGAGGGTTTCGCTCTTCCCCACGCCATC
ACTENRITScrop_CBS132224      TCACTCACGTTGTCCCCATCTATGAGGGTTTCGCTCTTCCCCACGCCATC
ACTENRITScrop_CBS133.32      TCACTCACGTTGTCCCCATCTACGAGGGTTTCGCTCTTCCCCACGCCATC
ACTENRITScrop_CBS131.31      TCACTCACGTTGTCCCCATCTACGAGGGTTTCGCTCTTCCCCACGCCATC
ACTENRITScrop_RU2a           TCACTCACGTTGTCCCCATCTACGAGGGTTTCGCTCTTCCCCACGCCATC
ACTENRITScrop_RU4b           TCACTCACGTTGTCCCCATCTACGAGGGTTTCGCTCTTCCCCACGCCATC
ACTENRITScrop_RU1b           TCACTCACGTTGTCCCCATCTACGAGGGTTTCGCTCTTCCTCACGCCATT
ACTENRITScrop_A47b           TCACTCACGTTGTCCCCATCTACGAGGGTTTCGCTCTTCCCCACGCCATC
ACTENRITScrop_CBS132219      TCACTCACGTTGTCCCCATCTACGAGGGTTTCGCTCTTCCCCACGCCATC
ACTENRITScrop_ATCC20105609a  TCACTCACGTTGTCCCCATCTACGAGGGTTTCGCTCTTCCCCACGCCATC
ACTENRITScrop_BRIP72097      TCACTCACGTTGTCCCCATCTACGAGGGTTTCGCTCTTCCCCACGCCATC
ACTENRITScrop_GYER           TCACTCACGTCGTCCCCATCTACGAGGGTTTCGCTCTTCCCCACGCCATC
ACTENRITScrop_CBS132220      TCACTCACGTCGTCCCCATCTACGAGGGTTTCGCTCTTCCCCACGCCATC

ACTENRITScrop_3616Aa         TCCCGTGTCGACATGGCTGGTCGCGATCTGACTGACTACCTCATGAAGAT
ACTENRITScrop_9031Aa         TCCCGTGTCGACATGGCTGGTCGCGATCTGACTGACTACCTCATGAAGAT
ACTENRITScrop_263            TCCCGTGTCGACATGGCTGGTCGCGATCTGACTGACTACCTCATGAAGAT
ACTENRITScrop_BRIP72101      TCCCGTGTCGACATGGCTGGTCGCGATCTGACTGACTACCTCATGAAGAT
ACTENRITScrop_BRIP72102      TCCCGTGTCGACATGGCTGGTCGCGATCTGACTGACTACCTCATGAAGAT
ACTENRITScrop_BRIP72103      TCCCGTGTCGACATGGCTGGTCGCGATCTGACTGACTACCTCATGAAGAT
ACTENRITScrop_2931Aa         TCCCGTGTCGACATGGCTGGTCGCGATCTGACTGACTACCTCATGAAGAT
ACTENRITScrop_BRIP72966      TCTCGTGTCGACATGGCTGGTCGCGATCTGACTGACTACCTCATGAAGAT
ACTENRITScrop_BRIP72967      TCTCGTGTCGACATGGCTGGCCGCGATCTGACTGACTACCTCATGAAGAT
ACTENRITScrop_BRIP72968      TCTCGTGTCGACATGGCTGGTCGCGATCTGACTGACTACCTCATGAAGAT
ACTENRITScrop_HMLAC05119     TCCCGTGTCGACATGGCTGGTCGCGATCTGACTGACTACCTCATGAAGAT
ACTENRITScrop_CBS129.79      TCCCGTGTTGACATGGCTGGTCGCGATCTGACTGACTACCTCATGAAGAT
ACTENRITScrop_CBS130.79      TCCCGTGTTGACATGGCTGGTCGCGATCTGACTGACTACCTCATGAAGAT
ACTENRITScrop_BRIP72107      TCCCGTGTCGACATGGCTGGTCGCGATCTGACTGACTACCTCATGAAGAT
ACTENRITScrop_BRIP72108      TCCCGTGTCGACATGGCTGGTCGCGATCTGACTGACTACCTCATGAAGAT
ACTENRITScrop_BRIP72105      TCCCGTGTCGACATGGCTGGTCGCGATCTGACTGACTACCTCATGAAGAT
ACTENRITScrop_BRIP72104      TCCCGTGTCGACATGGCTGGTCGCGATCTGACTGACTACCTCATGAAGAT
ACTENRITScrop_BRIP72111      TCCCGTGTCGACATGGCTGGTCGCGATCTGACTGACTACCTCATGAAGAT
ACTENRITScrop_BRIP72109      TCCCGTGTCGACATGGCTGGTCGCGATCTGACTGACTACCTCATGAAGAT
ACTENRITScrop_BRIP76212      TCCCGTGTCGACATGGCTGGTCGCGATCTGACTGACTACCTCATGAAGAT
ACTENRITScrop_BRIP76210      TCCCGTGTCGACATGGCTGGTCGCGATCTGACTGACTACCTCATGAAGAT
ACTENRITScrop_BRIP76211      TCCCGTGTCGACATGGCTGGTCGCGATCTGACTGACTACCTCATGAAGAT
ACTENRITScrop_BRIP66222      TCCCGTGTCGACATGGCTGGTCGCGATCTGACTGACTACCTCATGAAGAT
ACTENRITScrop_LS1a           TCCCGTGTCGACATGGCTGGTCGCGATCTGACTGACTACCTCATGAAGAT
ACTENRITScrop_BgrA           TCCCGTGTCGACATGGCTGGTCGCGATCTGACTGACTACCTCATGAAGAT
ACTENRITScrop_BgrB           TCCCGTGTCGACATGGCTGGTCGCGATCTGACTGACTACCTCATGAAGAT
ACTENRITScrop_BgrC           TCCCGTGTCGACATGGCTGGTCGCGATCTGACTGACTACCTCATGAAGAT
ACTENRITScrop_BRIP72100      TCCCGTGTCGACATGGCTGGTCGCGATCTGACTGACTACCTCATGAAGAT
ACTENRITScrop_BRIP72098      TCCCGTGTCGACATGGCTGGTCGCGATCTGACTGACTACCTCATGAAGAT
ACTENRITScrop_BRIP72099      TCCCGTGTCGACATGGCTGGTCGCGATCTGACTGACTACCTCATGAAGAT
ACTENRITScrop_DSM2222        TCCCGTGTCGACATGGCTGGTCGCGATCTGACTGACTACCTCATGAAGAT
ACTENRITScrop_CBS132225      TCCCGTGTCGACATGGCTGGTCGCGATCTGACTGACTACCTCATGAAGAT
ACTENRITScrop_CBS132347      TCCCGTGTCGACATGGCTGGTCGCGATCTGACTGACTACCTCATGAAGAT
ACTENRITScrop_ATCC2010561a   TCCCGTGTCGACATGGCTGGTCGCGATCTGACTGACTACCTCATGAAGAT
ACTENRITScrop_ATCC201056     TCCCGTGTCGACATGGCTGGTCGCGATCTGACTGACTACCTCATGAAGAT
ACTENRITScrop_Trb            TCCCGTGTCGACATGGCTGGTCGCGATCTGACTGACTACCTCATGAAGAT
ACTENRITScrop_ATCC2010560a   TCCCGTGTCGACATGGCTGGTCGCGATCTGACTGACTACCTCATGAAGAT
ACTENRITScrop_Vitis79        TCCCGTGTCGACATGGCTGGTCGCGATCTGACTGACTACCTCATGAAGAT
ACTENRITScrop_BRIP72110      TCCCGTGTCGACATGGCTGGTCGCGATTTGACTGACTACCTCATGAAGAT
ACTENRITScrop_RS1a           TCCCGTGTCGACATGGCTGGTCGCGATTTGACTGACTACCTCATGAAGAT
ACTENRITScrop_AQ10           TCCCGTGTCGACATGGCTGGTCGCGATTTGACTGACTACCTCATGAAGAT
ACTENRITScrop_CBS132224      TCCCGTGTCGACATGGCTGGTCGCGATTTGACTGACTACCTCATGAAGAT
ACTENRITScrop_CBS133.32      TCCCGTGTCGACATGGCTGGTCGCGATCTGACTGACTACCTCATGAAGAT
ACTENRITScrop_CBS131.31      TCCCGTGTTGACATGGCTGGTCGCGATCTGACTGACTACCTCATGAAGAT
ACTENRITScrop_RU2a           TCCCGTGTTGACATGGCTGGTCGCGATCTGACTGACTACCTCATGAAGAT
ACTENRITScrop_RU4b           TCCCGTGTTGACATGGCTGGTCGCGATCTGACTGACTACCTCATGAAGAT
ACTENRITScrop_RU1b           TCCCGTGTCGACATGGCTGGTCGCGATCTGACTGACTACCTCATGAAGAT
ACTENRITScrop_A47b           TCCCGTGTTGACATGGCTGGTCGCGATCTGACTGACTACCTCATGAAGAT
ACTENRITScrop_CBS132219      TCCCGTGTTGACATGGCTGGTCGCGATCTGACTGACTACCTCATGAAGAT
ACTENRITScrop_ATCC20105609a  TCCCGTGTTGACATGGCTGGTCGCGATCTGACTGACTACCTCATGAAGAT
ACTENRITScrop_BRIP72097      TCCCGTGTTGACATGGCTGGTCGCGATCTGACTGACTATCTCATGAAGAT
ACTENRITScrop_GYER           TCCCGTGTTGACATGGCTGGTCGCGATCTGACTGACTACCTCATGAAGAT
ACTENRITScrop_CBS132220      TCCCGTGTTGACATGGCTGGTCGCGATCTGACTGACTACCTCATGAAGAT

ACTENRITScrop_3616Aa         CTTGGCTGAGCGTGGTTACACCTTCTCTACCACGGCCGAGCGAGAAATCG
ACTENRITScrop_9031Aa         CTTGGCTGAGCGTGGTTACACCTTCTCTACCACGGCCGAGCGAGAAATCG
ACTENRITScrop_263            CTTGGCTGAGCGTGGTTACACCTTCTCTACCACGGCCGAGCGAGAAATCG
ACTENRITScrop_BRIP72101      CTTAGCTGAGCGTGGTTACACCTTCTCTACCACGGCCGAGCGAGAAATCG
ACTENRITScrop_BRIP72102      CTTAGCTGAGCGTGGTTACACCTTCTCTACCACGGCCGAGCGAGAAATCG
ACTENRITScrop_BRIP72103      CTTAGCTGAGCGTGGTTACACCTTCTCTACCACGGCCGAGCGAGAAATCG
ACTENRITScrop_2931Aa         CTTAGCTGAGCGTGGTTACACCTTCTCTACCACGGCCGAGCGAGAAATCG
ACTENRITScrop_BRIP72966      CTTAGCTGAGCGTGGTTACCCCTTCTCTACCACGGCCGAGCGAGAAATCG
ACTENRITScrop_BRIP72967      CTTAGCTGAGCGTGGTTACCCCTTCTCTACCACGGCCGAGCGAGAAATCG
ACTENRITScrop_BRIP72968      CTTAGCTGAGCGTGGTTACCCCTTCTCTACCACGGCCGAGCGAGAAATCG
ACTENRITScrop_HMLAC05119     CTTAGCTGAGCGTGGTTACCCCTTCTCTACCACGGCCGAGCGAGAAATCG
ACTENRITScrop_CBS129.79      CTTGGCTGAGCGTGGTTACACCTTCTCTACCACGGCCGAGCGAGAAATCG
ACTENRITScrop_CBS130.79      CTTGGCTGAGCGTGGTTACACCTTCTCTACCACGGCCGAGCGAGAAATCG
ACTENRITScrop_BRIP72107      CTTGGCTGAGCGTGGTTACACCTTCTCTACCACGGCCGAGCGAGAAATCG
ACTENRITScrop_BRIP72108      CTTGGCTGAGCGTGGTTACACCTTCTCTACCACGGCCGAGCGAGAAATCG
ACTENRITScrop_BRIP72105      CTTGGCTGAGCGTGGTTACACCTTCTCTACCACGGCCGAGCGAGAAATCG
ACTENRITScrop_BRIP72104      CTTGGCTGAGCGTGGTTACACCTTCTCTACCACGGCCGAGCGAGAAATCG
ACTENRITScrop_BRIP72111      CTTGGCTGAGCGTGGTTACACCTTCTCTACCACGGCCGAGCGAGAAATCG
ACTENRITScrop_BRIP72109      CTTGGCTGAGCGTGGTTACACCTTCTCTACCACGGCCGAGCGAGAAATCG
ACTENRITScrop_BRIP76212      CTTGGCTGAGCGTGGTTACACCTTCTCTACCACGGCCGAGCGAGAAATCG
ACTENRITScrop_BRIP76210      CTTGGCTGAGCGTGGTTACACCTTCTCTACCACGGCCGAGCGAGAAATCG
ACTENRITScrop_BRIP76211      CTTGGCTGAGCGTGGTTACACCTTCTCTACCACGGCCGAGCGAGAAATCG
ACTENRITScrop_BRIP66222      CTTGGCTGAGCGTGGTTACACCTTCTCTACCACGGCCGAGCGAGAAATCG
ACTENRITScrop_LS1a           CTTGGCTGAGCGTGGTTACACCTTCTCTACCACGGCCGAGCGAGAAATCG
ACTENRITScrop_BgrA           CTTGGCTGAGCGTGGTTACACCTTCTCTACCACGGCCGAGCGAGAAATCG
ACTENRITScrop_BgrB           CTTGGCTGAGCGTGGTTACACCTTCTCTACCACGGCCGAGCGAGAAATCG
ACTENRITScrop_BgrC           CTTGGCTGAGCGTGGTTACACCTTCTCTACCACGGCCGAGCGAGAAATCG
ACTENRITScrop_BRIP72100      CTTGGCTGAGCGTGGTTACACCTTCTCTACCACGGCCGAGCGAGAAATCG
ACTENRITScrop_BRIP72098      CTTGGCTGAGCGTGGTTACACCTTCTCTACCACGGCCGAGCGAGAAATCG
ACTENRITScrop_BRIP72099      CTTGGCTGAGCGTGGTTACACCTTCTCTACCACGGCCGAGCGAGAAATCG
ACTENRITScrop_DSM2222        CTTGGCTGAGCGTGGTTACACCTTCTCTACCACGGCCGAGCGAGAAATCG
ACTENRITScrop_CBS132225      CTTGGCTGAGCGTGGTTACACCTTCTCTACCACGGCCGAGCGAGAAATCG
ACTENRITScrop_CBS132347      CTTGGCTGAGCGTGGTTACACCTTCTCTACCACGGCCGAGCGAGAAATCG
ACTENRITScrop_ATCC2010561a   CTTGGCTGAGCGTGGTTACACCTTCTCTACCACGGCCGAGCGAGAAATCG
ACTENRITScrop_ATCC201056     CTTGGCTGAGCGTGGTTACACCTTCTCTACCACGGCCGAGCGAGAAATCG
ACTENRITScrop_Trb            CTTGGCTGAGCGTGGTTACACCTTCTCTACCACGGCCGAGCGAGAAATCG
ACTENRITScrop_ATCC2010560a   CTTGGCTGAGCGTGGTTACACCTTCTCTACCACGGCCGAGCGAGAAATCG
ACTENRITScrop_Vitis79        CTTGGCTGAGCGTGGTTACACCTTCTCTACCACGGCCGAGCGAGAAATCG
ACTENRITScrop_BRIP72110      CTTGGCTGAGCGTGGTTACACCTTCTCTACCACGGCCGAGCGAGAAATCG
ACTENRITScrop_RS1a           CTTGGCTGAGCGTGGTTACACCTTCTCTACCACGGCCGAGCGAGAAATCG
ACTENRITScrop_AQ10           CTTGGCTGAGCGTGGTTACACCTTCTCTACCACGGCCGAGCGAGAAATCG
ACTENRITScrop_CBS132224      CTTGGCTGAGCGTGGTTACACCTTCTCTACCACGGCCGAGCGAGAAATCG
ACTENRITScrop_CBS133.32      CTTGGCTGAGCGTGGTTACACCTTCTCTACCACGGCCGAGCGAGAAATCG
ACTENRITScrop_CBS131.31      CTTGGCTGAGCGTGGTTACACCTTCTCCACCACGGCTGAGCGAGAAATCG
ACTENRITScrop_RU2a           CTTGGCTGAGCGTGGTTACACCTTCTCCACCACGGCTGAGCGAGAAATCG
ACTENRITScrop_RU4b           CTTGGCTGAGCGTGGTTACACCTTCTCCACCACGGCTGAGCGAGAAATCG
ACTENRITScrop_RU1b           CTTGGCTGAGCGTGGTTACACCTTCTCTACCACGGCCGAGCGAGAAATCG
ACTENRITScrop_A47b           CTTGGCTGAGCGTGGTTACACCTTCTCTACCACGGCCGAGCGAGAAATCG
ACTENRITScrop_CBS132219      CTTGGCTGAGCGTGGTTACACCTTCTCTACCACGGCCGAGCGAGAAATCG
ACTENRITScrop_ATCC20105609a  CTTGGCTGAGCGTGGTTACACCTTCTCTACCACGGCCGAGCGAGAAATCG
ACTENRITScrop_BRIP72097      CTTGGCTGAGCGTGGTTACACCTTCTCTACCACGGCCGAGCGAGAAATCG
ACTENRITScrop_GYER           CTTGGCTGAACGTGGTTACACCTTCTCTACCACGGCCGAGCGAGAAATCG
ACTENRITScrop_CBS132220      CTTGGCTGAGCGTGGTTACACCTTCTCTACCACGGCCGAGCGAGAAATCG

ACTENRITScrop_3616Aa         TCCGCGACATCAAGGAGAAGCTCTGCTACGTCGCCCTTGACTTCGAGCAG
ACTENRITScrop_9031Aa         TCCGCGACATCAAGGAGAAGCTCTGCTACGTCGCCCTTGACTTCGAGCAG
ACTENRITScrop_263            TCCGCGACATCAAGGAGAAGCTCTGCTACGTCGCCCTTGACTTCGAGCAG
ACTENRITScrop_BRIP72101      TCCGCGACATCAAGGAGAAGCTCTGCTACGTCGCCCTTGACTTCGAGCAG
ACTENRITScrop_BRIP72102      TCCGCGACATCAAGGAGAAGCTCTGCTACGTCGCCCTTGACTTCGAGCAG
ACTENRITScrop_BRIP72103      TCCGCGACATCAAGGAGAAGCTCTGCTACGTCGCCCTTGACTTCGAGCAG
ACTENRITScrop_2931Aa         TCCGCGACATCAAGGAGAAGCTCTGCTACGTCGCCCTTGACTTCGAGCAG
ACTENRITScrop_BRIP72966      TCCGTGACATCAAGGAGAAGCTCTGCTACGTCGCCCTTGACTTCGAGCAG
ACTENRITScrop_BRIP72967      TCCGTGACATCAAGGAGAAGCTCTGCTACGTCGCCCTTGACTTCGAGCAG
ACTENRITScrop_BRIP72968      TCCGTGACATCAAGGAGAAGCTCTGCTACGTCGCCCTTGACTTCGAGCAG
ACTENRITScrop_HMLAC05119     TCCGTGACATCAAGGAGAAGCTCTGCTACGTCGCCCTTGACTTCGAGCAG
ACTENRITScrop_CBS129.79      TCCGCGACATCAAGGAGAAGCTCTGCTACGTCGCCCTTGACTTCGAGCAG
ACTENRITScrop_CBS130.79      TCCGCGACATCAAGGAGAAGCTCTGCTACGTCGCCCTTGACTTCGAGCAG
ACTENRITScrop_BRIP72107      TCCGCGACATCAAGGAGAAGCTCTGCTACGTCGCCCTTGACTTCGAGCAG
ACTENRITScrop_BRIP72108      TCCGCGACATCAAGGAGAAGCTCTGCTACGTCGCCCTTGACTTCGAGCAG
ACTENRITScrop_BRIP72105      TCCGCGACATCAAGGAGAAGCTCTGCTACGTCGCCCTTGACTTCGAGCAG
ACTENRITScrop_BRIP72104      TCCGCGACATCAAGGAGAAGCTCTGCTACGTCGCCCTTGACTTCGAGCAG
ACTENRITScrop_BRIP72111      TCCGCGACATCAAGGAGAAGCTCTGCTACGTCGCCCTTGACTTCGAGCAG
ACTENRITScrop_BRIP72109      TCCGCGACATCAAGGAGAAGCTCTGCTACGTCGCCCTTGACTTCGAGCAG
ACTENRITScrop_BRIP76212      TCCGCGACATCAAGGAGAAGCTCTGCTACGTCGCCCTTGACTTCGAGCAG
ACTENRITScrop_BRIP76210      TCCGCGACATCAAGGAGAAGCTCTGCTACGTCGCCCTTGACTTCGAGCAG
ACTENRITScrop_BRIP76211      TCCGCGACATCAAGGAGAAGCTCTGCTACGTCGCCCTTGACTTCGAGCAG
ACTENRITScrop_BRIP66222      TCCGCGACATCAAGGAGAAGCTCTGCTACGTCGCCCTTGACTTCGAGCAG
ACTENRITScrop_LS1a           TCCGCGACATCAAGGAGAAGCTCTGCTACGTCGCCCTTGACTTCGAGCAG
ACTENRITScrop_BgrA           TCCGCGACATCAAGGAGAAGCTCTGCTACGTCGCCCTTGACTTCGAGCAG
ACTENRITScrop_BgrB           TCCGCGACATCAAGGAGAAGCTCTGCTACGTCGCCCTTGACTTCGAGCAG
ACTENRITScrop_BgrC           TCCGCGACATCAAGGAGAAGCTCTGCTACGTCGCCCTTGACTTCGAGCAG
ACTENRITScrop_BRIP72100      TCCGCGACATCAAGGAGAAGCTCTGCTACGTCGCCCTTGACTTCGAGCAG
ACTENRITScrop_BRIP72098      TCCGCGACATCAAGGAGAAGCTCTGCTACGTCGCCCTTGACTTCGAGCAG
ACTENRITScrop_BRIP72099      TCCGCGACATCAAGGAGAAGCTCTGCTACGTCGCCCTTGACTTCGAGCAG
ACTENRITScrop_DSM2222        TCCGCGACATCAAGGAGAAGCTCTGCTACGTCGCCCTTGACTTCGAGCAG
ACTENRITScrop_CBS132225      TCCGCGACATCAAGGAGAAGCTCTGCTACGTCGCCCTTGACTTCGAGCAG
ACTENRITScrop_CBS132347      TCCGCGACATCAAGGAGAAGCTCTGCTACGTCGCCCTTGACTTCGAGCAG
ACTENRITScrop_ATCC2010561a   TCCGCGACATCAAGGAGAAGCTCTGCTACGTCGCCCTTGACTTCGAGCAG
ACTENRITScrop_ATCC201056     TCCGCGACATCAAGGAGAAGCTCTGCTACGTCGCCCTTGACTTCGAGCAG
ACTENRITScrop_Trb            TCCGCGACATCAAGGAGAAGCTCTGCTACGTCGCCCTTGACTTCGAGCAG
ACTENRITScrop_ATCC2010560a   TCCGCGACATCAAGGAGAAGCTCTGCTACGTCGCCCTTGACTTCGAGCAG
ACTENRITScrop_Vitis79        TCCGCGACATCAAGGAGAAGCTCTGCTACGTCGCCCTTGACTTCGAGCAG
ACTENRITScrop_BRIP72110      TCCGAGACATCAAGGAGAAGCTCTGCTACGTCGCCCTTGACTTCGAGCAG
ACTENRITScrop_RS1a           TCCGAGACATCAAGGAGAAGCTCTGCTACGTCGCCCTTGACTTCGAGCAG
ACTENRITScrop_AQ10           TCCGAGACATCAAGGAGAAGCTCTGCTACGTCGCCCTTGACTTCGAGCAG
ACTENRITScrop_CBS132224      TCCGAGACATCAAGGAGAAGCTCTGCTACGTCGCCCTTGACTTCGAGCAG
ACTENRITScrop_CBS133.32      TCCGCGACATCAAGGAGAAGCTCTGCTACGTCGCCCTTGACTTCGAGCAG
ACTENRITScrop_CBS131.31      TCCGCGACATCAAGGAGAAGCTCTGCTACGTCGCCCTTGACTTCGAGCAG
ACTENRITScrop_RU2a           TCCGCGACATCAAGGAGAAGCTCTGCTACGTCGCCCTTGACTTCGAGCAG
ACTENRITScrop_RU4b           TCCGCGACATCAAGGAGAAGCTCTGCTACGTCGCCCTTGACTTCGAGCAG
ACTENRITScrop_RU1b           TCCGCGACATCAAGGAGAAGCTCTGCTACGTCGCCCTTGACTTCGAGCAG
ACTENRITScrop_A47b           TCCGCGACATCAAGGAGAAGCTCTGCTATGTCGCCCTTGACTTCGAGCAG
ACTENRITScrop_CBS132219      TCCGCGACATCAAGGAGAAGCTCTGCTATGTCGCCCTTGACTTCGAGCAG
ACTENRITScrop_ATCC20105609a  TCCGCGACATCAAGGAGAAGCTCTGCTATGTCGCCCTTGACTTCGAGCAG
ACTENRITScrop_BRIP72097      TCCGCGACATCAAGGAGAAGCTCTGCTATGTCGCCCTTGACTTCGAGCAG
ACTENRITScrop_GYER           TCCGCGACATCAAGGAGAAGCTCTGCTATGTCGCCCTTGACTTCGAGCAG
ACTENRITScrop_CBS132220      TCCGCGACATCAAGGAGAAGCTCTGCTATGTCGCCCTTGACTTCGAGCAG

ACTENRITScrop_3616Aa         GAGATCCAGACTGCCAGCCAGAGCTCCAGCTTGGAGAAGTCTTACGAGCT
ACTENRITScrop_9031Aa         GAGATCCAGACTGCCAGCCAGAGCTCCAGCTTGGAGAAGTCTTACGAGCT
ACTENRITScrop_263            GAGATCCAGACTGCCAGCCAGAGCTCCAGCTTGGAGAAGTCTTACGAGCT
ACTENRITScrop_BRIP72101      GAGATCCAGACTGCCAGCCAGAGTTCTAGCTTGGAGAAGTCTTACGAGCT
ACTENRITScrop_BRIP72102      GAGATCCAGACTGCCAGCCAGAGTTCTAGCTTGGAGAAGTCTTACGAGCT
ACTENRITScrop_BRIP72103      GAGATCCAGACTGCCAGCCAGAGTTCTAGCTTGGAGAAGTCTTACGAGCT
ACTENRITScrop_2931Aa         GAGATCCAGACTGCCAGCCAGAGTTCTAGCTTGGAGAAGTCTTACGAGCT
ACTENRITScrop_BRIP72966      GAGATCCAGACTGCCAGCCAGAGCTCTAGTTTGGAGAAGTCTTACGAGCT
ACTENRITScrop_BRIP72967      GAGATCCAGACTGCCAGCCAGAGCTCTAGTTTGGAGAAGTCTTACGAGCT
ACTENRITScrop_BRIP72968      GAGATCCAGACTGCCAGCCAGAGCTCTAGTTTGGAGAAGTCTTACGAGCT
ACTENRITScrop_HMLAC05119     GAGATCCAGACTGCCAGCCAGAGCTCTAGTTTGGAGAAGTCTTACGAGCT
ACTENRITScrop_CBS129.79      GAGATCCAGACTGCCAGCCAGAGCTCCAGCTTGGAGAAGTCCTACGAGCT
ACTENRITScrop_CBS130.79      GAGATCCAGACTGCCAGCCAGAGCTCCAGCTTGGAGAAGTCCTACGAGCT
ACTENRITScrop_BRIP72107      GAGATCCAGACTGCCAGCCAGAGCTCCAGCTTGGAGAAGTCTTACGAGCT
ACTENRITScrop_BRIP72108      GAGATCCAGACTGCCAGCCAGAGCTCCAGCTTGGAGAAGTCTTACGAGCT
ACTENRITScrop_BRIP72105      GAGATCCAGACTGCCAGCCAGAGCTCCAGCTTGGAGAAGTCTTACGAGCT
ACTENRITScrop_BRIP72104      GAGATCCAGACTGCCAGCCAGAGCTCCAGCTTGGAGAAGTCTTACGAGCT
ACTENRITScrop_BRIP72111      GAGATCCAGACTGCCAGCCAGAGCTCCAGCTTGGAGAAGTCTTACGAGCT
ACTENRITScrop_BRIP72109      GAGATCCAGACTGCCAGCCAGAGCTCCAGCTTGGAGAAGTCTTACGAGCT
ACTENRITScrop_BRIP76212      GAGATCCAGACTGCCAGCCAGAGCTCCAGCTTGGAGAAGTCTTACGAGCT
ACTENRITScrop_BRIP76210      GAGATCCAGACTGCCAGCCAGAGCTCCAGCTTGGAGAAGTCTTACGAGCT
ACTENRITScrop_BRIP76211      GAGATCCAGACTGCCAGCCAGAGCTCCAGCTTGGAGAAGTCTTACGAGCT
ACTENRITScrop_BRIP66222      GAGATCCAGACTGCCAGCCAGAGCTCCAGCTTGGAGAAGTCTTACGAGCT
ACTENRITScrop_LS1a           GAGATCCAGACTGCCAGCCAGAGCTCCAGCTTGGAGAAGTCTTACGAGCT
ACTENRITScrop_BgrA           GAGATCCAGACTGCCAGCCAGAGCTCCAGCTTGGAGAAGTCTTACGAGCT
ACTENRITScrop_BgrB           GAGATCCAGACTGCCAGCCAGAGCTCCAGCTTGGAGAAGTCTTACGAGCT
ACTENRITScrop_BgrC           GAGATCCAGACTGCCAGCCAGAGCTCCAGCTTGGAGAAGTCTTACGAGCT
ACTENRITScrop_BRIP72100      GAGATCCAGACTGCCAGCCAGAGCTCCAGCTTGGAGAAGTCTTACGAGCT
ACTENRITScrop_BRIP72098      GAGATCCAGACTGCCAGCCAGAGCTCCAGCTTGGAGAAGTCTTACGAGCT
ACTENRITScrop_BRIP72099      GAGATCCAGACTGCCAGCCAGAGCTCCAGCTTGGAGAAGTCTTACGAGCT
ACTENRITScrop_DSM2222        GAGATCCAGACTGCCAGCCAGAGCTCCAGCTTGGAGAAGTCTTACGAGCT
ACTENRITScrop_CBS132225      GAGATCCAGACTGCCAGCCAGAGCTCCAGCTTGGAGAAGTCTTACGAGCT
ACTENRITScrop_CBS132347      GAGATCCAGACTGCCAGCCAGAGCTCCAGCTTGGAGAAGTCTTACGAGCT
ACTENRITScrop_ATCC2010561a   GAGATCCAGACTGCTAGCCAGAGCTCCAGCTTGGAGAAGTCTTACGAGCT
ACTENRITScrop_ATCC201056     GAGATCCAGACTGCTAGCCAGAGCTCCAGCTTGGAGAAGTCTTACGAGCT
ACTENRITScrop_Trb            GAGATCCAGACTGCTAGCCAGAGCTCCAGCTTGGAGAAGTCTTACGAGCT
ACTENRITScrop_ATCC2010560a   GAGATCCAGACTGCTAGCCAGAGCTCCAGCTTGGAGAAGTCTTACGAGCT
ACTENRITScrop_Vitis79        GAGATCCAGACTGCTAGCCAGAGCTCCAGCTTGGAGAAGTCTTACGAGCT
ACTENRITScrop_BRIP72110      GAGATCCAGACTGCCAGCCAGAGCTCCAGCTTGGAGAAGTCTTACGAGCT
ACTENRITScrop_RS1a           GAGATCCAGACTGCCAGCCAGAGCTCCAGCTTGGAGAAGTCTTACGAGCT
ACTENRITScrop_AQ10           GAGATCCAGACTGCCAGCCAGAGCTCCAGCTTGGAGAAGTCTTACGAGCT
ACTENRITScrop_CBS132224      GAGATCCAGACTGCCAGCCAGAGCTCCAGCTTGGAGAAGTCTTACGAGCT
ACTENRITScrop_CBS133.32      GAGATCCAGACTGCCAGCCAGAGCTCCAGCTTGGAGAAGTCTTACGAGCT
ACTENRITScrop_CBS131.31      GAGATCCAGACTGCCAGCCAGAGCTCGAGCTTGGAGAAGTCTTACGAGCT
ACTENRITScrop_RU2a           GAGATCCAGACTGCCAGCCAGAGCTCGAGCTTGGAGAAGTCTTACGAGCT
ACTENRITScrop_RU4b           GAGATCCAGACTGCCAGCCAGAGCTCGAGCTTGGAGAAGTCTTACGAGCT
ACTENRITScrop_RU1b           GAGATCCAGACTGCCAGCCAGAGCTCCAGCTTGGAGAAGTCTTACGAGCT
ACTENRITScrop_A47b           GAAATCCAGACTGCCAGCCAGAGCTCCAGCTTGGAGAAGTCTTACGAGCT
ACTENRITScrop_CBS132219      GAAATCCAGACTGCCAGCCAGAGCTCCAGCTTGGAGAAGTCTTACGAGCT
ACTENRITScrop_ATCC20105609a  GAGATCCAGACTGCCAGCCAGAGCTCCAGCTTGGAGAAGTCTTACGAGCT
ACTENRITScrop_BRIP72097      GAGATCCAGACTGCCAGCCAGAGCTCCAGCTTGGAGAAGTCTTACGAGCT
ACTENRITScrop_GYER           GAAATCCAGACTGCCAGCCAGAGCTCCAGCTTGGAGAAGTCTTACGAGCT
ACTENRITScrop_CBS132220      GAGATCCAGACTGCCAGCCAGAGCTCCAGCTTGGAGAAGTCTTACGAGCT

ACTENRITScrop_3616Aa         TCCCGACGGCCAGGTCATCACCATTGGCAATGAGCGCTTCCGTGCT-CCC
ACTENRITScrop_9031Aa         TCCCGACGGCCAGGTCATCACCATTGGCAATGAGCGCTTCCGTGCT-CCC
ACTENRITScrop_263            TCCCGACGGCCAGGTCATCACCATTGGCAATGAGCGCTTCCGTGCT-CCC
ACTENRITScrop_BRIP72101      TCCCGACGGTCAGGTCATCACCATTGGCAACGAGCGCTTCCGTGCT-CCC
ACTENRITScrop_BRIP72102      TCCCGACGGTCAGGTCATCACCATTGGCAACGAGCGCTTCCGTGCT-CCC
ACTENRITScrop_BRIP72103      TCCCGACGGTCAGGTCATCACCATTGGCAACGAGCGCTTCCGTGCT-CCC
ACTENRITScrop_2931Aa         TCCCGACGGTCAGGTCATCACCATTGGCAACGAGCGCTTCCGTGCT-CCC
ACTENRITScrop_BRIP72966      TCCCGACGGTCAGGTCATCACCATTGGCAACGAGCGCTTCCGTGCT-CCC
ACTENRITScrop_BRIP72967      TCCCGACGGTCAGGTCATCACCATTGGCAACGAGCGCTTCCGTGCT-CCC
ACTENRITScrop_BRIP72968      TCCCGACGGTCAGGTCATCACCATTGGCAACGAGCGCTTCCGTGCT-CCC
ACTENRITScrop_HMLAC05119     TCCCGACGGTCAGGTCATCACCATTGGCAACGAGCGCTTCCGTGCT-CCC
ACTENRITScrop_CBS129.79      TCCCGACGGCCAGGTCATCACTATTGGCAATGAGCGCTTCCGTGCT-CCC
ACTENRITScrop_CBS130.79      TCCCGACGGCCAGGTCATCACTATTGGCAATGAGCGCTTCCGTGCT-CCC
ACTENRITScrop_BRIP72107      TCCCGACGGCCAGGTCATCACTATTGGCAATGAGCGCTTCCGTGCT-CCC
ACTENRITScrop_BRIP72108      TCCCGACGGCCAGGTCATCACTATTGGCAATGAGCGCTTCCGTGCT-CCC
ACTENRITScrop_BRIP72105      TCCCGACGGCCAGGTCATCACTATTGGCAATGAGCGCTTCCGTGCT-CCC
ACTENRITScrop_BRIP72104      TCCCGACGGCCAGGTCATCACTATTGGCAATGAGCGCTTCCGTGCT-CCC
ACTENRITScrop_BRIP72111      TCCCGACGGCCAGGTCATCACTATTGGCAATGAGCGCTTCCGTGCT-CCC
ACTENRITScrop_BRIP72109      TCCCGACGGCCAGGTCATCACTATTGGCAATGAGCGCTTCCGTGCT-CCC
ACTENRITScrop_BRIP76212      TCCCGACGGCCAGGTCATCACTATTGGCAATGAGCGCTTCCGTGCT-CCC
ACTENRITScrop_BRIP76210      TCCCGACGGCCAGGTCATCACTATTGGCAATGAGCGCTTCCGTGCT-CCC
ACTENRITScrop_BRIP76211      TCCCGACGGCCAGGTCATCACTATTGGCAATGAGCGCTTCCGTGCT-CCC
ACTENRITScrop_BRIP66222      TCCCGACGGCCAGGTCATCACTATTGGCAATGAGCGCTTCCGTGCT-CCC
ACTENRITScrop_LS1a           TCCCGACGGCCAGGTCATCACTATTGGCAATGAGCGCTTCCGTGCT-CCC
ACTENRITScrop_BgrA           TCCCGACGGCCAGGTCATCACTATTGGCAATGAGCGCTTCCGTGCT-CCC
ACTENRITScrop_BgrB           TCCCGACGGCCAGGTCATCACTATTGGCAATGAGCGCTTCCGTGCT-CCC
ACTENRITScrop_BgrC           TCCCGACGGCCAGGTCATCACTATTGGCAATGAGCGCTTCCGTGCT-CCC
ACTENRITScrop_BRIP72100      TCCCGACGGCCAGGTCATCACTATTGGCAATGAGCGCTTCCGTGCT-CCC
ACTENRITScrop_BRIP72098      TCCCGACGGCCAGGTCATCACTATTGGCAATGAGCGCTTCCGTGCT-CCC
ACTENRITScrop_BRIP72099      TCCCGACGGCCAGGTCATCACTATTGGCAATGAGCGCTTCCGTGCT-CCC
ACTENRITScrop_DSM2222        TCCCGACGGCCAGGTCATCACTATTGGCAATGAGCGCTTCCGTGCT-CCC
ACTENRITScrop_CBS132225      TCCCGACGGCCAGGTCATCACTATTGGCAATGAGCGCTTCCGTGCT-CCC
ACTENRITScrop_CBS132347      TCCCGACGGCCAGGTCATCACTATTGGCAATGAGCGCTTCCGTGCT-CCC
ACTENRITScrop_ATCC2010561a   TCCCGACGGCCAGGTCATCACTATTGGTAATGAGCGCTTCCGTGCT-CCC
ACTENRITScrop_ATCC201056     TCCCGACGGCCAGGTCATCACTATTGGTAATGAGCGCTTCCGTGCT-CCC
ACTENRITScrop_Trb            TCCCGACGGCCAGGTCATCACTATTGGTAATGAGCGCTTCCGTGCT-CCC
ACTENRITScrop_ATCC2010560a   TCCCGACGGCCAGGTCATCACTATTGGTAATGAGCGCTTCCGTGCT-CCC
ACTENRITScrop_Vitis79        TCCCGACGGCCAGGTCATCACTATTGGTAATGAGCGCTTCCGTGCT-CCC
ACTENRITScrop_BRIP72110      TCCTGACGGTCAGGTCATCACCATTGGCAATGAGCGCTTCCGTGCT-CCC
ACTENRITScrop_RS1a           TCCTGACGGTCAGGTCATCACCATTGGCAATGAGCGCTTCCGTGCT-CCC
ACTENRITScrop_AQ10           TCCTGACGGTCAGGTCATCACCATTGGCAATGAGCGCTTCCGTGCT-CCC
ACTENRITScrop_CBS132224      TCCCGACGGTCAGGTCATCACCATTGGCAATGAGCGCTTCCGTGCT-CCC
ACTENRITScrop_CBS133.32      TCCTGACGGTCAGGTCATCACTATTGGCAATGAGCGCTTCCGTGCT-CCC
ACTENRITScrop_CBS131.31      TCCCGACGGCCAGGTCATCACTATTGGTAATGAGCGCTTCCGTGCT-CCC
ACTENRITScrop_RU2a           TCCCGACGGCCAGGTCATCACTATTGGTAATGAGCGCTTCCGTGCT-CCC
ACTENRITScrop_RU4b           TCCCGACGGCCAGGTCATCACTATTGGTAATGAGCGCTTCCGTGCT-CCC
ACTENRITScrop_RU1b           TCCCGACGGCCAGGTCATCACTATTGGCAATGAGCGCTTCCGTGCT-CCC
ACTENRITScrop_A47b           TCCCGACGGCCAGGTCATCACCATTGGCAATGAGCGCTTCCGTGCT-CCC
ACTENRITScrop_CBS132219      TCCTGACGGCCAGGTCATCACCATTGGCAATGAGCGCTTCCGTGCT-CCC
ACTENRITScrop_ATCC20105609a  TCCCGACGGCCAGGTCATCACCATTGGCAATGAGCGCTTCCGTGCT-CCC
ACTENRITScrop_BRIP72097      TCCTGACGGCCAGGTCATCACCATTGGCAATGAGCGCTTCCGTGCT-CCC
ACTENRITScrop_GYER           TCCCGACGGCCAGGTCATCACCATTGGCAATGAGCGCTTCCGTGCT-CCC
ACTENRITScrop_CBS132220      TCCCGACGGCCAGGTCATCACCATTGGCAATGAGCGCTTCCGTGCT-CCC

ACTENRITScrop_3616Aa         GAGGCTCTTTTCCAGCCTTCCGTGCTGGGTCTCGAGAGCGGTGGTATCCA
ACTENRITScrop_9031Aa         GAGGCTCTTTTCCAGCCTTCCGTGCTGGGTCTCGAGAGCGGTGGTATCCA
ACTENRITScrop_263            GAGGCTCTTTTCCAGCCTTCCGTGCTGGGTCTCGAGAGCGGTGGTATCCA
ACTENRITScrop_BRIP72101      GAGGCTCTTTTCCAGCCTTCAGTTCTGGGTCTCGAGAGCGGTGGTATCCA
ACTENRITScrop_BRIP72102      GAGGCTCTTTTCCAGCCTTCAGTTCTGGGTCTCGAGAGCGGTGGTATCCA
ACTENRITScrop_BRIP72103      GAGGCTCTTTTCCAGCCTTCAGTTCTGGGTCTCGAGAGCGGTGGTATCCA
ACTENRITScrop_2931Aa         GAGGCTCTTTTCCAGCCTTCAGTTCTGGGTCTCGAGAGCGGTGGTATCCA
ACTENRITScrop_BRIP72966      GAGGCTCTTTTCCAGCCTTCAGTTCTGGGTCTCGAGAGCGGTGGTATCCA
ACTENRITScrop_BRIP72967      GAGGCTCTTTTCCAGCCTTCAGTTCTGGGTCTCGAGAGCGGTGGTATCCA
ACTENRITScrop_BRIP72968      GAGGCTCTTTTCCAGCCTTCAGTTCTGGGTCTCGAGAGCGGTGGTATCCA
ACTENRITScrop_HMLAC05119     GAGGCTCTTTTCCAGCCTTCAGTTCTGGGTCTCGAGAGCGGTGGTATCCA
ACTENRITScrop_CBS129.79      GAGGCTCTCTTCCAGCCTTCCGTGCTGGGTCTCGAGAGCGGTGGTATCCA
ACTENRITScrop_CBS130.79      GAGGCTCTCTTCCAGCCTTCCGTGCTGGGTCTCGAGAGCGGTGGTATCCA
ACTENRITScrop_BRIP72107      GAGGCTCTTTTCCAACCTTCCGTGCTGGGTCTTGAAAGCGGTGGTATCCA
ACTENRITScrop_BRIP72108      GAGGCTCTTTTCCAACCTTCCGTGCTGGGTCTTGAAAGCGGTGGTATCCA
ACTENRITScrop_BRIP72105      GAGGCTCTTTTCCAACCTTCCGTGCTGGGTCTTGAAAGCGGTGGTATCCA
ACTENRITScrop_BRIP72104      GAGGCTCTTTTCCAACCTTCCGTGCTGGGTCTTGAAAGCGGTGGTATCCA
ACTENRITScrop_BRIP72111      GAGGCTCTTTTCCAACCTTCCGTGCTGGGTCTTGAAAGCGGTGGTATCCA
ACTENRITScrop_BRIP72109      GAGGCTCTTTTCCAACCTTCCGTGCTGGGTCTTGAAAGCGGTGGTATCCA
ACTENRITScrop_BRIP76212      GAGGCTCTTTTCCAACCTTCCGTGCTGGGTCTTGAAAGCGGTGGTATCCA
ACTENRITScrop_BRIP76210      GAGGCTCTTTTCCAACCTTCCGTGCTGGGTCTTGAAAGCGGTGGTATCCA
ACTENRITScrop_BRIP76211      GAGGCTCTTTTCCAACCTTCCGTGCTGGGTCTTGAAAGCGGTGGTATCCA
ACTENRITScrop_BRIP66222      GAGGCTCTTTTCCAACCTTCCGTGCTGGGTCTTGAAAGCGGTGGTATCCA
ACTENRITScrop_LS1a           GAGGCTCTTTTCCAACCTTCCGTGCTGGGTCTTGAAAGCGGTGGTATCCA
ACTENRITScrop_BgrA           GAGGCTCTTTTCCAACCTTCCGTGCTGGGTCTTGAAAGCGGTGGTATCCA
ACTENRITScrop_BgrB           GAGGCTCTTTTCCAACCTTCCGTGCTGGGTCTTGAAAGCGGTGGTATCCA
ACTENRITScrop_BgrC           GAGGCTCTTTTCCAACCTTCCGTGCTGGGTCTTGAAAGCGGTGGTATCCA
ACTENRITScrop_BRIP72100      GAGGCTCTTTTCCAACCTTCCGTGCTGGGTCTTGAAAGCGGTGGTATCCA
ACTENRITScrop_BRIP72098      GAGGCTCTTTTCCAACCTTCCGTGCTGGGTCTTGAAAGCGGTGGTATCCA
ACTENRITScrop_BRIP72099      GAGGCTCTTTTCCAACCTTCCGTGCTGGGTCTTGAAAGCGGTGGTATCCA
ACTENRITScrop_DSM2222        GAGGCTCTTTTCCAGCCTTCCGTGCTGGGTCTCGAGAGTGGTGGTATCCA
ACTENRITScrop_CBS132225      GAGGCTCTTTTCCAGCCTTCCGTGCTGGGTCTCGAGAGTGGTGGTATCCA
ACTENRITScrop_CBS132347      GAGGCTCTTTTCCAGCCTTCCGTGCTGGGTCTCGAGAGTGGTGGTATCCA
ACTENRITScrop_ATCC2010561a   GAGGCTCTTTTCCAGCCTTCCGTGCTGGGTCTTGAAAGCGGTGGTATCCA
ACTENRITScrop_ATCC201056     GAGGCTCTTTTCCAGCCTTCCGTGCTGGGTCTTGAAAGCGGTGGTATCCA
ACTENRITScrop_Trb            GAGGCTCTTTTCCAGCCTTCCGTGCTGGGTCTTGAAAGCGGTGGTATCCA
ACTENRITScrop_ATCC2010560a   GAGGCTCTTTTCCAGCCTTCCGTGCTGGGTCTTGAAAGCGGTGGTATCCA
ACTENRITScrop_Vitis79        GAGGCTCTTTTCCAGCCTTCCGTGCTGGGTCTTGAAAGCGGTGGTATCCA
ACTENRITScrop_BRIP72110      GAGGCTCTTTTCCAGCCTTCCGTTCTGGGTCTCGAGAGCGGTGGTATCCA
ACTENRITScrop_RS1a           GAGGCTCTTTTCCAGCCTTCCGTTCTGGGTCTCGAGAGCGGTGGTATCCA
ACTENRITScrop_AQ10           GAGGCTCTTTTCCAGCCTTCCGTTCTGGGTCTCGAGAGCGGTGGTATCCA
ACTENRITScrop_CBS132224      GAGGCTCTTTTCCAGCCTTCCGTTCTGGGTCTCGAGAGTGGTGGTATTCA
ACTENRITScrop_CBS133.32      GAGGCTCTTTTCCAGCCTTCCGTTCTGGGTCTCGAGAGCGGTGGTATCCA
ACTENRITScrop_CBS131.31      GAGGCTCTTTTCCAGCCTTCCGTGCTGGGTCTTGAAAGCGGTGGTATCCA
ACTENRITScrop_RU2a           GAGGCTCTTTTCCAGCCTTCCGTGCTGGGTCTTGAAAGCGGTGGTATCCA
ACTENRITScrop_RU4b           GAGGCTCTTTTCCAGCCTTCCGTGCTGGGTCTTGAAAGCGGTGGTATCCA
ACTENRITScrop_RU1b           GAGGCTCTTTTCCAGCCTTCCGTGCTGGGTCTTGAAAGCGGTGGTATCCA
ACTENRITScrop_A47b           GAGGCTCTTTTCCAGCCTTCCGTTCTGGGTCTCGAGAGCGGTGGAATCCA
ACTENRITScrop_CBS132219      GAGGCTCTTTTCCAGCCTTCCGTTCTGGGTCTCGAGAGCGGTGGAATCCA
ACTENRITScrop_ATCC20105609a  GAGGCTCTTTTCCAGCCTTCCGTTCTGGGTCTCGAGAGCGGTGGTATCCA
ACTENRITScrop_BRIP72097      GAGGCTCTTTTCCAGCCTTCCGTTCTGGGTCTCGAGAGCGGTGGAATCCA
ACTENRITScrop_GYER           GAGGCTCTTTTCCAGCCTTCCGTTCTGGGTCTCGAGAGCGGTGGAATCCA
ACTENRITScrop_CBS132220      GAGGCTCTTTTCCAGCCTTCCGTTCTGGGTCTCGAGAGCGGTGGTATCCA

ACTENRITScrop_3616Aa         CGTCACCACTTTCAACTCCATCATGAAGTGCGATGTCGATGTCAGGAAAG
ACTENRITScrop_9031Aa         CGTCACCACTTTCAACTCCATCATGAAGTGCGATGTCGATGTCAGGAAAG
ACTENRITScrop_263            CGTCACCACTTTCAACTCCATCATGAAGTGCGATGTCGATGTCAGGAAAG
ACTENRITScrop_BRIP72101      CGTCACCACTTTCAACTCCATCATGAAGTGCGATGTCGATGTCAGGAAAG
ACTENRITScrop_BRIP72102      CGTCACCACTTTCAACTCCATCATGAAGTGCGATGTCGATGTCAGGAAAG
ACTENRITScrop_BRIP72103      CGTCACCACTTTCAACTCCATCATGAAGTGCGATGTCGATGTCAGGAAAG
ACTENRITScrop_2931Aa         CGTCACCACTTTCAACTCCATCATGAAGTGCGATGTCGATGTCAGGAAAG
ACTENRITScrop_BRIP72966      CGTCACCACTTTCAACTCCATCATGAAGTGCGATGTCGATGTCAGGAAAG
ACTENRITScrop_BRIP72967      CGTCACCACTTTCAACTCCATCATGAAGTGCGATGTCGATGTCAGGAAAG
ACTENRITScrop_BRIP72968      CGTCACCACTTTCAACTCCATCATGAAGTGCGATGTCGATGTCAGGAAAG
ACTENRITScrop_HMLAC05119     CGTCACCACTTTCAACTCCATCATGAAGTGCGATGTCGATGTCAGGAAAG
ACTENRITScrop_CBS129.79      CGTCACCACTTTCAACTCCATCATGAAGTGCGATGTCGATGTGAGGAAAG
ACTENRITScrop_CBS130.79      CGTCACCACTTTCAACTCCATCATGAAGTGCGATGTCGATGTGAGGAAAG
ACTENRITScrop_BRIP72107      CGTCACCACTTTCAACTCCATCATGAAGTGCGATGTCGATGTCAGGAAAG
ACTENRITScrop_BRIP72108      CGTCACCACTTTCAACTCCATCATGAAGTGCGATGTCGATGTCAGGAAAG
ACTENRITScrop_BRIP72105      CGTCACCACTTTCAACTCCATCATGAAGTGCGATGTCGATGTCAGGAAAG
ACTENRITScrop_BRIP72104      CGTCACCACTTTCAACTCCATCATGAAGTGCGATGTCGATGTCAGGAAAG
ACTENRITScrop_BRIP72111      CGTCACCACTTTCAACTCCATCATGAAGTGCGATGTCGATGTCAGGAAAG
ACTENRITScrop_BRIP72109      CGTCACCACTTTCAACTCCATCATGAAGTGCGATGTCGATGTCAGGAAAG
ACTENRITScrop_BRIP76212      CGTCACCACTTTCAACTCCATCATGAAGTGCGATGTCGATGTCAGGAAAG
ACTENRITScrop_BRIP76210      CGTCACCACTTTCAACTCCATCATGAAGTGCGATGTCGATGTCAGGAAAG
ACTENRITScrop_BRIP76211      CGTCACCACTTTCAACTCCATCATGAAGTGCGATGTCGATGTCAGGAAAG
ACTENRITScrop_BRIP66222      CGTCACCACTTTCAACTCCATCATGAAGTGCGATGTCGATGTCAGGAAAG
ACTENRITScrop_LS1a           CGTCACCACTTTCAACTCCATCATGAAGTGCGATGTCGATGTCAGGAAAG
ACTENRITScrop_BgrA           CGTCACCACTTTCAACTCCATCATGAAGTGCGATGTCGATGTCAGGAAAG
ACTENRITScrop_BgrB           CGTCACCACTTTCAACTCCATCATGAAGTGCGATGTCGATGTCAGGAAAG
ACTENRITScrop_BgrC           CGTCACCACTTTCAACTCCATCATGAAGTGCGATGTCGATGTCAGGAAAG
ACTENRITScrop_BRIP72100      CGTCACCACTTTCAACTCCATCATGAAGTGCGATGTCGATGTCAGGAAAG
ACTENRITScrop_BRIP72098      CGTCACCACTTTCAACTCCATCATGAAGTGCGATGTCGATGTCAGGAAAG
ACTENRITScrop_BRIP72099      CGTCACCACTTTCAACTCCATCATGAAGTGCGATGTCGATGTCAGGAAAG
ACTENRITScrop_DSM2222        CGTCACCACTTTCAACTCCATCATGAAGTGCGATGTCGATGTCAGGAAAG
ACTENRITScrop_CBS132225      CGTCACCACTTTCAACTCCATCATGAAGTGCGATGTCGATGTCAGGAAAG
ACTENRITScrop_CBS132347      CGTCACCACTTTCAACTCCATCATGAAGTGCGATGTCGATGTCAGGAAAG
ACTENRITScrop_ATCC2010561a   CGTCACCACTTTCAACTCCATCATGAAGTGCGATGTCGATGTCAGGAAAG
ACTENRITScrop_ATCC201056     CGTCACCACTTTCAACTCCATCATGAAGTGCGATGTCGATGTCAGGAAAG
ACTENRITScrop_Trb            CGTCACCACTTTCAACTCCATCATGAAGTGCGATGTCGATGTCAGGAAAG
ACTENRITScrop_ATCC2010560a   CGTCACCACTTTCAACTCCATCATGAAGTGCGATGTCGATGTCAGGAAAG
ACTENRITScrop_Vitis79        CGTCACCACTTTCAACTCCATCATGAAGTGCGATGTCGATGTCAGGAAAG
ACTENRITScrop_BRIP72110      CGTCACCACTTTCAACTCCATCATGAAGTGCGATGTCGATGTCAGGAAAG
ACTENRITScrop_RS1a           CGTCACCACTTTCAACTCCATCATGAAGTGCGATGTCGATGTCAGGAAAG
ACTENRITScrop_AQ10           CGTCACCACTTTCAACTCCATCATGAAGTGCGATGTCGATGTCAGGAAAG
ACTENRITScrop_CBS132224      CGTCACCACTTTCAACTCCATCATGAAGTGCGATGTCGATGTCAGGAAAG
ACTENRITScrop_CBS133.32      CGTCACCACTTTCAACTCCATCATGAAGTGCGATGTCGATGTCAGGAAAG
ACTENRITScrop_CBS131.31      CGTCACCACTTTCAACTCCATCATGAAGTGCGATGTCGATGTCAGGAAAG
ACTENRITScrop_RU2a           CGTCACCACTTTCAACTCCATCATGAAGTGCGATGTCGATGTCAGGAAAG
ACTENRITScrop_RU4b           CGTCACCACTTTCAACTCCATCATGAAGTGCGATGTCGATGTCAGGAAAG
ACTENRITScrop_RU1b           CGTCACCACTTTCAACTCCATCATGAAGTGCGATGTCGATGTCAGGAAAG
ACTENRITScrop_A47b           CGTCACCACTTTCAACTCCATCATGAAGTGCGATGTCGATGTCAGGAAAG
ACTENRITScrop_CBS132219      CGTCACCACTTTCAACTCCATCATGAAGTGCGATGTCGATGTCAGGAAAG
ACTENRITScrop_ATCC20105609a  CGTCACCACTTTCAACTCCATCATGAAGTGCGATGTCGATGTCAGGAAAG
ACTENRITScrop_BRIP72097      CGTCACCACTTTCAACTCCATCATGAAGTGCGATGTCGATGTCAGGAAAG
ACTENRITScrop_GYER           CGTCACCACTTTCAACTCCATCATGAAGTGCGACGTCGATGTCAGGAAAG
ACTENRITScrop_CBS132220      CGTCACCACTTTCAACTCCATCATGAAGTGCGATGTCGATGTCAGGAAAG

ACTENRITScrop_3616Aa         ATCTCTACGGCAACATCGTCATGGTACGTATCGCAAATAAGAAAATCGCA
ACTENRITScrop_9031Aa         ATCTCTACGGCAACATCGTCATGGTACGTATCGCAAATAAGAAAATCGCA
ACTENRITScrop_263            ATCTCTACGGCAACATCGTCATGGTACGTATCGCAAATAAGAAAATCGCA
ACTENRITScrop_BRIP72101      ATCTCTACGGCAACATCGTCATGGTACGTATTGCAAATAAGAAAATCGCA
ACTENRITScrop_BRIP72102      ATCTCTACGGCAACATCGTCATGGTACGTATTGCAAATAAGAAAATCGCA
ACTENRITScrop_BRIP72103      ATCTCTACGGCAACATCGTCATGGTACGTATTGCAAATAAGAAAATCGCA
ACTENRITScrop_2931Aa         ATCTCTACGGCAACATCGTCATGGTACGTATTGCAAATAAGAAAATCGCA
ACTENRITScrop_BRIP72966      ATCTCTACGGCAACATCGTCATGGTACGTATTGCAAATAAGAAAATCGCC
ACTENRITScrop_BRIP72967      ATCTCTACGGCAACATCGTCATGGTACGTATTGCAAATAAGAAAATCGCA
ACTENRITScrop_BRIP72968      ATCTCTACGGCAACATCGTCATGGTACGTATTGCAAATAAGAAAATCGCC
ACTENRITScrop_HMLAC05119     ATCTCTACGGCAACATCGTCATGGTACGTATTGCAAATAAAAAAATCGCA
ACTENRITScrop_CBS129.79      ATCTCTACGGCAACATTGTCATGGTACGTATCGCAAATAAGAAAATTGCT
ACTENRITScrop_CBS130.79      ATCTCTACGGCAACATTGTCATGGTACGTATCGCAAATAAGAAAATTGCT
ACTENRITScrop_BRIP72107      ATCTCTACGGCAACATCGTGATGGTACGTATCGCAAATAAGAAAATCGCA
ACTENRITScrop_BRIP72108      ATCTCTACGGCAACATCGTGATGGTACGTATCGCAAATAAGAAAATCGCA
ACTENRITScrop_BRIP72105      ATCTCTACGGCAACATCGTGATGGTACGTATCGCAAATAAGAAAATCGCA
ACTENRITScrop_BRIP72104      ATCTCTACGGCAACATCGTGATGGTACGTATCGCAAATAAGAAAATCGCA
ACTENRITScrop_BRIP72111      ATCTCTACGGCAACATCGTGATGGTACGTATCGCAAATAAGAAAATCGCA
ACTENRITScrop_BRIP72109      ATCTCTACGGCAACATCGTGATGGTACGTATCGCAAATAAGAAAATCGCA
ACTENRITScrop_BRIP76212      ATCTCTACGGCAACATCGTGATGGTACGTATCGCAAATAAGAAAATCGCA
ACTENRITScrop_BRIP76210      ATCTCTACGGCAACATCGTGATGGTACGTATCGCAAATAAGAAAATCGCA
ACTENRITScrop_BRIP76211      ATCTCTACGGCAACATCGTGATGGTACGTATCGCAAATAAGAAAATCGCA
ACTENRITScrop_BRIP66222      ATCTCTACGGCAACATCGTGATGGTACGTATCGCAAATAAGAAAATCGCA
ACTENRITScrop_LS1a           ATCTCTACGGCAACATCGTGATGGTACGTATCGCAAATAAGAAAATCGCA
ACTENRITScrop_BgrA           ATCTCTACGGCAACATCGTGATGGTACGTATCGCAAATAAGAAAATCGCA
ACTENRITScrop_BgrB           ATCTCTACGGCAACATCGTGATGGTACGTATCGCAAATAAGAAAATCGCA
ACTENRITScrop_BgrC           ATCTCTACGGCAACATCGTGATGGTACGTATCGCAAATAAGAAAATCGCA
ACTENRITScrop_BRIP72100      ATCTCTACGGCAACATCGTGATGGTACGTATCGCAAATAAGAAAATCGCA
ACTENRITScrop_BRIP72098      ATCTCTACGGCAACATCGTGATGGTACGTATCGCAAATAAGAAAATCGCA
ACTENRITScrop_BRIP72099      ATCTCTACGGCAACATCGTGATGGTACGTATCGCAAATAAGAAAATCGCA
ACTENRITScrop_DSM2222        ATCTCTACGGCAACATCGTCATGGTACGTATCGCAAATAAGAAAATCGCA
ACTENRITScrop_CBS132225      ATCTCTACGGCAACATCGTCATGGTACGTATCGCAAATAAGAAAATCGCA
ACTENRITScrop_CBS132347      ATCTCTACGGCAACATCGTCATGGTACGTATCGCAAATAAGAAAATCGCA
ACTENRITScrop_ATCC2010561a   ATCTCTACGGCAACATCGTCATGGTACGTATCGCAAATAAGAAAATCGCA
ACTENRITScrop_ATCC201056     ATCTCTACGGCAACATCGTCATGGTACGTATCGCAAATAAGAAAATCGCA
ACTENRITScrop_Trb            ATCTCTACGGCAACATCGTCATGGTACGTATCGCAAATAAGAAAATCGCA
ACTENRITScrop_ATCC2010560a   ATCTCTACGGCAACATCGTCATGGTACGTATCGCAAATAAGAAAATCGCA
ACTENRITScrop_Vitis79        ATCTCTACGGCAACATCGTCATGGTACGTATCGCAAATAAGAAAATCGCA
ACTENRITScrop_BRIP72110      ATCTCTACGGCAACATCGTCATGGTACGTATCGCAGATAAGAAAATCGCA
ACTENRITScrop_RS1a           ATCTCTACGGCAACATCGTCATGGTACGTATCGCAGATAAGAAAATCGCA
ACTENRITScrop_AQ10           ATCTCTACGGCAACATCGTCATGGTACGTATCGCAGATAAGAAAATCGCA
ACTENRITScrop_CBS132224      ACCTCTACGGCAACATCGTCATGGTACGTATCGCAAATAAGAAGATTGCA
ACTENRITScrop_CBS133.32      ATCTCTACGGCAACATCGTCATGGTACGTATCGCAGATAAGAAAATTGCA
ACTENRITScrop_CBS131.31      ATCTCTACGGCAACATCGTGATGGTACGTATCGCAAATAAGAAAATCGCA
ACTENRITScrop_RU2a           ATCTCTACGGCAACATCGTGATGGTACGTATCGCAAATAAGAAAATCGCA
ACTENRITScrop_RU4b           ATCTCTACGGCAACATCGTGATGGTACGTATCGCAAATAAGAAAATCGCA
ACTENRITScrop_RU1b           ATCTCTACGGCAACATCGTGATGGTACGTATCGCAAATAAGAAAATCGCA
ACTENRITScrop_A47b           ATCTCTACGGCAACATCGTCATGGTACGTATCGCAAATAAGAAAATCGCT
ACTENRITScrop_CBS132219      ATCTCTACGGCAACATCGTCATGGTACGTATCGCAAATAAGAAAATCGCA
ACTENRITScrop_ATCC20105609a  ATCTCTACGGCAACATCGTCATGGTATGTATCGCAAATAAGAAAATCGCT
ACTENRITScrop_BRIP72097      ATCTCTACGGCAACATCGTCATGGTACGTATCGCAAATAAGAAATTCGCA
ACTENRITScrop_GYER           ATCTCTACGGCAACATCGTCATGGTACGTATCGCAAATAAGAAAATCGCA
ACTENRITScrop_CBS132220      ATCTCTATGGCAACATCGTCATGGTATGTATCGCAAATAAGAAAATCGCT

ACTENRITScrop_3616Aa         GAGTCCTAGACTAATCTGTCCCAGTCTGGTGGAACCACCATGTACCCTGG
ACTENRITScrop_9031Aa         GAGTCCTAGACTAATCTGTCCCAGTCTGGTGGAACCACCATGTACCCTGG
ACTENRITScrop_263            GAGTCCTAGACTAATCTGTCCCAGTCTGGTGGAACCACCATGTACCCTGG
ACTENRITScrop_BRIP72101      GAGTCCTAGACTAATCTGTCACAGTCTGGTGGAACCACCATGTACCCTGG
ACTENRITScrop_BRIP72102      GAGTCCTAGACTAATCTGTCACAGTCTGGTGGAACCACCATGTACCCTGG
ACTENRITScrop_BRIP72103      GAGTCCTAGACTAATCTGTCACAGTCTGGTGGAACCACCATGTACCCTGG
ACTENRITScrop_2931Aa         GAGTCCTAGACTAATCTGTCACAGTCTGGTGGAACCACCATGTACCCTGG
ACTENRITScrop_BRIP72966      GAGTCCTAAACTAATCTGTCGCAGTCTGGTGGAACCACCATGTACCCTGG
ACTENRITScrop_BRIP72967      GAGTCCTAGACTAATCTGTCGCAGTCTGGTGGAACCACCATGTACCCTGG
ACTENRITScrop_BRIP72968      GAGTCCTAAACTAATCTGTCGCAGTCTGGTGGAACCACCATGTACCCTGG
ACTENRITScrop_HMLAC05119     GAGTCCTAGACTAATCTGTCGCAGTCTGGTGGAACCACCATGTACCCTGG
ACTENRITScrop_CBS129.79      GAGTCCTAGACTAACCTGCCGCAGTCTGGTGGAACCACCATGTACCCTGG
ACTENRITScrop_CBS130.79      GAGTCCTAGACTAACCTGCCGCAGTCTGGTGGAACCACCATGTACCCTGG
ACTENRITScrop_BRIP72107      GAGTCCTAGACTAATCTGTCGCAGTCTGGTGGAACCACCATGTACCCTGG
ACTENRITScrop_BRIP72108      GAGTCCTAGACTAATCTGTCGCAGTCTGGTGGAACCACCATGTACCCTGG
ACTENRITScrop_BRIP72105      GAGTCCTAGACTAATCTGTCGCAGTCTGGTGGAACCACCATGTACCCTGG
ACTENRITScrop_BRIP72104      GAGTCCTAGACTAATCTGTCGCAGTCTGGTGGAACCACCATGTACCCTGG
ACTENRITScrop_BRIP72111      GAGTCCTAGACTAATCTGTCGCAGTCTGGTGGAACCACCATGTACCCTGG
ACTENRITScrop_BRIP72109      GAGTCCTAGACTAATCTGTCGCAGTCTGGTGGAACCACCATGTACCCTGG
ACTENRITScrop_BRIP76212      GAGTCCTAGACTAATCTGTCGCAGTCTGGTGGAACCACCATGTACCCTGG
ACTENRITScrop_BRIP76210      GAGTCCTAGACTAATCTGTCGCAGTCTGGTGGAACCACCATGTACCCTGG
ACTENRITScrop_BRIP76211      GAGTCCTAGACTAATCTGTCGCAGTCTGGTGGAACCACCATGTACCCTGG
ACTENRITScrop_BRIP66222      GAGTCCTAGACTAATCTGTCGCAGTCTGGTGGAACCACCATGTACCCTGG
ACTENRITScrop_LS1a           GAGTCCTAGACTAATCTGTCGCAGTCTGGTGGAACCACCATGTACCCTGG
ACTENRITScrop_BgrA           GAGTCCTAGACTAATCTGTCGCAGTCTGGTGGAACCACCATGTACCCTGG
ACTENRITScrop_BgrB           GAGTCCTAGACTAATCTGTCGCAGTCTGGTGGAACCACCATGTACCCTGG
ACTENRITScrop_BgrC           GAGTCCTAGACTAATCTGTCGCAGTCTGGTGGAACCACCATGTACCCTGG
ACTENRITScrop_BRIP72100      GAGTCCTAGACTAATCTGTCGCAGTCTGGTGGAACCACCATGTACCCTGG
ACTENRITScrop_BRIP72098      GAGTCCTAGACTAATCTGTCGCAGTCTGGTGGAACCACCATGTACCCTGG
ACTENRITScrop_BRIP72099      GAGTCCTAGACTAATCTGTCGCAGTCTGGTGGAACCACCATGTACCCTGG
ACTENRITScrop_DSM2222        GAGTCCTAGACTAACCTGTCGCAGTCTGGTGGAACCACCATGTATCCTGG
ACTENRITScrop_CBS132225      GAGTCCTAGACTAACCTGTCGCAGTCTGGTGGAACCACCATGTATCCTGG
ACTENRITScrop_CBS132347      GAGTCCTAGACTAACCTGTCGCAGTCTGGTGGAACCACCATGTATCCTGG
ACTENRITScrop_ATCC2010561a   GAGTCCTAGACTAACCTGTTGCAGTCTGGTGGAACCACCATGTACCCTGG
ACTENRITScrop_ATCC201056     GAGTCCTAGACTAACCTGTTGCAGTCTGGTGGAACCACCATGTACCCTGG
ACTENRITScrop_Trb            GAGTCCTAGACTAACCTGTTGCAGTCTGGTGGAACCACCATGTACCCTGG
ACTENRITScrop_ATCC2010560a   GAGTCCTAGACTAACCTGTTGCAGTCTGGTGGAACCACCATGTACCCTGG
ACTENRITScrop_Vitis79        GAGTCCTAGACTAACCTGTTGCAGTCTGGTGGAACCACCATGTACCCTGG
ACTENRITScrop_BRIP72110      GAGTCCTAGACTAACCTGTTGCAGTCTGGTGGAACCACCATGTACCCTGG
ACTENRITScrop_RS1a           GAGTCCTAGACTAACCTGTTGCAGTCTGGTGGAACCACCATGTACCCTGG
ACTENRITScrop_AQ10           GAGTCCTAGACTAACCTGTTGCAGTCTGGTGGAACCACCATGTACCCTGG
ACTENRITScrop_CBS132224      GAGCCCTAGACTAACCTGTTGCAGTCTGGTGGAACTACCATGTACCCTGG
ACTENRITScrop_CBS133.32      GAGTCCTAGACTAACCTGTTGCAGTCTGGTGGAACCACCATGTACCCTGG
ACTENRITScrop_CBS131.31      GAGTCCTAGACTAACCTGTCGCAGTCTGGTGGAACCACCATGTACCCTGG
ACTENRITScrop_RU2a           GAGTCCTAGACTAACCTGTCGCAGTCTGGTGGAACCACCATGTACCCTGG
ACTENRITScrop_RU4b           GAGTCCTAGACTAACCTGTCGCAGTCTGGTGGAACCACCATGTACCCTGG
ACTENRITScrop_RU1b           GAGTCCTAGACTAACCTGTCGCAGTCTGGTGGAACCACCATGTACCCTGG
ACTENRITScrop_A47b           GAGTCTTGGACTAACCTCTCGCAGTCTGGTGGAACCACCATGTACCCTGG
ACTENRITScrop_CBS132219      GAGTCTTAGACTAACCTCTCGCAGTCTGGTGGAACCACCATGTACCCTGG
ACTENRITScrop_ATCC20105609a  GAGTCTTAGACTAACCTGTCGCAGTCTGGTGGAACCACCATGTACCCTGG
ACTENRITScrop_BRIP72097      GAGTCTTAGACTAACCTCTCGCAGTCTGGTGGAACCACCATGTACCCTGG
ACTENRITScrop_GYER           GAGTCTTAGACTAACCTCTCGCAGTCCGGTGGAACCACCATGTACCCTGG
ACTENRITScrop_CBS132220      GAGTCTTAGACTAACCTGTCGCAGTCTGGTGGAACCACCATGTACCCTGG

ACTENRITScrop_3616Aa         TATCTCAGACCGCATGCAGAAGGAAATCACTGCCCTGGCCCCCTCGTCCA
ACTENRITScrop_9031Aa         TATCTCAGACCGCATGCAGAAGGAAATCACTGCCCTGGCCCCCTCGTCCA
ACTENRITScrop_263            TATCTCAGACCGCATGCAGAAGGAAATCACTGCCCTGGCCCCCTCGTCCA
ACTENRITScrop_BRIP72101      TATCTCCGACCGCATGCAGAAGGAAATCACTGCCCTCGCCCCCTCGTCCA
ACTENRITScrop_BRIP72102      TATCTCCGACCGCATGCAGAAGGAAATCACTGCCCTCGCCCCCTCGTCCA
ACTENRITScrop_BRIP72103      TATCTCCGACCGCATGCAGAAGGAAATCACTGCCCTCGCCCCCTCGTCCA
ACTENRITScrop_2931Aa         TATCTCCGACCGCATGCAGAAGGAAATCACTGCCCTCGCCCCCTCGTCCA
ACTENRITScrop_BRIP72966      TATCTCCGACCGCATGCAGAAGGAAATCACTGCCCTGGCCCCCTCGTCCA
ACTENRITScrop_BRIP72967      TATCTCCGACCGCATGCAGAAGGAAATCACTGCCCTGGCCCCCTCGTCCA
ACTENRITScrop_BRIP72968      TATCTCCGACCGCATGCAGAAGGAAATCACTGCCCTGGCCCCCTCGTCCA
ACTENRITScrop_HMLAC05119     TATCTCCGACCGCATGCAGAAGGAAATCACTGCCCTGGCCCCCTCGTCCA
ACTENRITScrop_CBS129.79      TATCTCTGACCGTATGCAGAAGGAAATCACTGCCCTCGCCCCCTCGTCCA
ACTENRITScrop_CBS130.79      TATCTCTGACCGTATGCAGAAGGAAATCACTGCCCTCGCCCCCTCGTCCA
ACTENRITScrop_BRIP72107      TATCTCCGACCGTATGCAAAAGGAAATCACTGCCCTCGCCCCCTCGTCCA
ACTENRITScrop_BRIP72108      TATCTCCGACCGTATGCAAAAGGAAATCACTGCCCTCGCCCCCTCGTCCA
ACTENRITScrop_BRIP72105      TATCTCCGACCGTATGCAAAAGGAAATCACTGCCCTCGCCCCCTCGTCCA
ACTENRITScrop_BRIP72104      TATCTCCGACCGTATGCAAAAGGAAATCACTGCCCTCGCCCCCTCGTCCA
ACTENRITScrop_BRIP72111      TATCTCCGACCGTATGCAAAAGGAAATCACTGCCCTCGCCCCCTCGTCCA
ACTENRITScrop_BRIP72109      TATCTCCGACCGTATGCAAAAGGAAATCACTGCCCTCGCCCCCTCGTCCA
ACTENRITScrop_BRIP76212      TATCTCCGACCGTATGCAAAAGGAAATCACTGCCCTCGCCCCCTCGTCCA
ACTENRITScrop_BRIP76210      TATCTCCGACCGTATGCAAAAGGAAATCACTGCCCTCGCCCCCTCGTCCA
ACTENRITScrop_BRIP76211      TATCTCCGACCGTATGCAAAAGGAAATCACTGCCCTCGCCCCCTCGTCCA
ACTENRITScrop_BRIP66222      TATCTCCGACCGTATGCAGAAGGAAATCACTGCCCTCGCCCCCTCGTCCA
ACTENRITScrop_LS1a           TATCTCCGACCGTATGCAGAAGGAAATCACTGCCCTCGCCCCCTCGTCCA
ACTENRITScrop_BgrA           TATCTCCGACCGTATGCAGAAGGAAATCACTGCCCTCGCCCCCTCGTCCA
ACTENRITScrop_BgrB           TATCTCCGACCGTATGCAGAAGGAAATCACTGCCCTCGCCCCCTCGTCCA
ACTENRITScrop_BgrC           TATCTCCGACCGTATGCAGAAGGAAATCACTGCCCTCGCCCCCTCGTCCA
ACTENRITScrop_BRIP72100      TATCTCCGACCGTATGCAGAAGGAAATCACTGCCCTCGCCCCCTCGTCCA
ACTENRITScrop_BRIP72098      TATCTCCGACCGTATGCAGAAGGAAATCACTGCCCTCGCCCCCTCGTCCA
ACTENRITScrop_BRIP72099      TATCTCCGACCGTATGCAGAAGGAAATCACTGCCCTCGCCCCCTCGTCCA
ACTENRITScrop_DSM2222        TATCTCCGACCGTATGCAGAAGGAAATCACTGCCCTCGCCCCCTCGTCCA
ACTENRITScrop_CBS132225      TATCTCCGACCGTATGCAGAAGGAAATCACTGCCCTCGCCCCCTCGTCCA
ACTENRITScrop_CBS132347      TATCTCCGACCGTATGCAGAAGGAAATCACTGCCCTCGCCCCCTCGTCCA
ACTENRITScrop_ATCC2010561a   TATCTCCGACCGCATGCAGAAGGAAATCACTGCCCTCGCCCCCTCGTCCA
ACTENRITScrop_ATCC201056     TATCTCCGACCGCATGCAGAAGGAAATCACTGCCCTCGCCCCCTCGTCCA
ACTENRITScrop_Trb            TATCTCCGACCGCATGCAGAAGGAAATCACTGCCCTCGCCCCCTCGTCCA
ACTENRITScrop_ATCC2010560a   TATCTCCGACCGCATGCAGAAGGAAATCACTGCCCTCGCCCCCTCGTCCA
ACTENRITScrop_Vitis79        TATCTCCGACCGCATGCAGAAGGAAATCACTGCCCTCGCCCCCTCGTCCA
ACTENRITScrop_BRIP72110      TATCTCCGACCGCATGCAGAAGGAAATCACTGCCCTGGCCCCCTCGTCCA
ACTENRITScrop_RS1a           TATCTCCGACCGCATGCAGAAGGAAATCACTGCCCTGGCCCCCTCGTCCA
ACTENRITScrop_AQ10           TATCTCCGACCGCATGCAGAAGGAAATCACTGCCCTGGCCCCCTCGTCCA
ACTENRITScrop_CBS132224      TATCTCCGACCGCATGCAGAAGGAAATCACTGCCCTCGCCCCCTCGTCCA
ACTENRITScrop_CBS133.32      TATCTCCGACCGCATGCAGAAGGAAATCACTGCCCTGGCCCCCTCGTCCA
ACTENRITScrop_CBS131.31      TATCTCCGACCGTATGCAGAAGGAAATCACTGCCCTCGCCCCCTCGTCCA
ACTENRITScrop_RU2a           TATCTCCGACCGTATGCAGAAGGAAATCACTGCCCTCGCCCCCTCGTCCA
ACTENRITScrop_RU4b           TATCTCCGACCGTATGCAGAAGGAAATCACTGCCCTCGCCCCCTCGTCCA
ACTENRITScrop_RU1b           TATCTCCGACCGTATGCAGAAAGAAATCACTGCCCTCGCCCCCTCGTCCA
ACTENRITScrop_A47b           TATCTCCGACCGTATGCAGAAGGAAATCACTGCCCTCGCCCCCTCGTCCA
ACTENRITScrop_CBS132219      TATCTCCGACCGTATGCAGAAGGAAATCACTGCCCTCGCCCCCTCGTCCA
ACTENRITScrop_ATCC20105609a  TATCTCCGACCGTATGCAGAAGGAAATCACTGCCCTCGCCCCCTCGTCCA
ACTENRITScrop_BRIP72097      TATCTCCGACCGTATGCAGAAGGAAATCACTGCCCTCGCCCCCTCGTCCA
ACTENRITScrop_GYER           TATCTCTGACCGTATGCAGAAGGAAATCACTGCCCTCGCCCCCTCGTCCA
ACTENRITScrop_CBS132220      TATCTCCGACCGTATGCAGAAGGAAATCACTGCCCTCGCCCCCTCGTCCA

ACTENRITScrop_3616Aa         TGAAGGTCAAGATCATTGCCCCTCCGGAGCGCAAGTACTCAGCCGCCTTA
ACTENRITScrop_9031Aa         TGAAGGTCAAGATCATTGCCCCTCCGGAGCGCAAGTACTCAGCCGCCTTA
ACTENRITScrop_263            TGAAGGTCAAGATCATTGCCCCTCCGGAGCGCAAGTACTCAGCCGCCTTA
ACTENRITScrop_BRIP72101      TGAAGGTCAAGATCATCGCCCCTCCGGAGCGCAAGTACTCAGCCGCCTTA
ACTENRITScrop_BRIP72102      TGAAGGTCAAGATCATCGCCCCTCCGGAGCGCAAGTACTCAGCCGCCTTA
ACTENRITScrop_BRIP72103      TGAAGGTCAAGATCATCGCCCCTCCGGAGCGCAAGTACTCAGCCGCCTTA
ACTENRITScrop_2931Aa         TGAAGGTCAAGATCATCGCTCCTCCGGAGCGCAAGTACTCAGCCGCCTTA
ACTENRITScrop_BRIP72966      TGAAGGTCAAGATCATTGCCCCTCCGGAGCGCAAGTACTCAGCCGCCTTA
ACTENRITScrop_BRIP72967      TGAAGGTCAAGATCATTGCCCCTCCGGAGCGCAAGTACTCAGCCGCCTTA
ACTENRITScrop_BRIP72968      TGAAGGTCAAGATCATTGCCCCTCCGGAGCGCAAGTACTCAGCCGCCTTA
ACTENRITScrop_HMLAC05119     TGAAGGTCAAGATCATTGCCCCTCCGGAGCGCAAGTACTCAGCCGCCTTA
ACTENRITScrop_CBS129.79      TGAAGGTCAAGATCATCGCACCTCCGGAGCGCAAGTACTCAGCCGCCTTA
ACTENRITScrop_CBS130.79      TGAAGGTCAAGATCATCGCACCTCCGGAGCGCAAGTACTCAGCCGCCTTA
ACTENRITScrop_BRIP72107      TGAAGGTCAAGATCATCGCACCTCCGGAGCGCAAGTACTCAGCCGCCTTG
ACTENRITScrop_BRIP72108      TGAAGGTCAAGATCATCGCACCTCCGGAGCGCAAGTACTCAGCCGCCTTG
ACTENRITScrop_BRIP72105      TGAAGGTCAAGATCATCGCACCTCCGGAGCGCAAGTACTCAGCCGCCTTG
ACTENRITScrop_BRIP72104      TGAAGGTCAAGATCATCGCACCTCCGGAGCGCAAGTACTCAGCCGCCTTG
ACTENRITScrop_BRIP72111      TGAAGGTCAAGATCATCGCACCTCCGGAGCGCAAGTACTCAGCCGCCTTG
ACTENRITScrop_BRIP72109      TGAAGGTCAAGATCATCGCACCTCCGGAGCGCAAGTACTCAGCCGCCTTG
ACTENRITScrop_BRIP76212      TGAAGGTCAAGATCATCGCACCTCCGGAGCGCAAGTACTCAGCCGCCTTG
ACTENRITScrop_BRIP76210      TGAAGGTCAAGATCATCGCACCTCCGGAGCGCAAGTACTCAGCCGCCTTG
ACTENRITScrop_BRIP76211      TGAAGGTCAAGATCATCGCACCTCCGGAGCGCAAGTACTCAGCCGCCTTG
ACTENRITScrop_BRIP66222      TGAAGGTCAAGATCATCGCACCTCCGGAGCGCAAGTACTCAGCCGCCTTG
ACTENRITScrop_LS1a           TGAAGGTCAAGATCATCGCACCTCCGGAGCGCAAGTACTCAGCCGCCTTG
ACTENRITScrop_BgrA           TGAAGGTCAAGATCATCGCACCTCCGGAGCGCAAGTACTCAGCCGCCTTG
ACTENRITScrop_BgrB           TGAAGGTCAAGATCATCGCACCTCCGGAGCGCAAGTACTCAGCCGCCTTG
ACTENRITScrop_BgrC           TGAAGGTCAAGATCATCGCACCTCCGGAGCGCAAGTACTCAGCCGCCTTG
ACTENRITScrop_BRIP72100      TGAAGGTCAAGATCATCGCACCTCCGGAGCGCAAGTACTCAGCCGCCTTG
ACTENRITScrop_BRIP72098      TGAAGGTCAAGATCATCGCACCTCCGGAGCGCAAGTACTCAGCCGCCTTG
ACTENRITScrop_BRIP72099      TGAAGGTCAAGATCATCGCACCTCCGGAGCGCAAGTACTCAGCCGCCTTG
ACTENRITScrop_DSM2222        TGAAGGTCAAGATCATCGCACCTCCGGAGCGCAAGTACTCAGCCGCCTTG
ACTENRITScrop_CBS132225      TGAAGGTCAAGATCATCGCACCTCCGGAGCGCAAGTACTCAGCCGCCTTG
ACTENRITScrop_CBS132347      TGAAGGTCAAGATCATCGCACCTCCGGAGCGCAAGTACTCAGCCGCCTTG
ACTENRITScrop_ATCC2010561a   TGAAGGTCAAGATCATCGCACCTCCGGAGCGCAAGTACTCAGCCGCCTTG
ACTENRITScrop_ATCC201056     TGAAGGTCAAGATCATCGCACCTCCGGAGCGCAAGTACTCAGCCGCCTTG
ACTENRITScrop_Trb            TGAAGGTCAAGATCATCGCACCTCCGGAGCGCAAGTACTCAGCCGCCTTG
ACTENRITScrop_ATCC2010560a   TGAAGGTCAAGATCATCGCACCTCCGGAGCGCAAGTACTCAGCCGCCTTG
ACTENRITScrop_Vitis79        TGAAGGTCAAGATCATCGCACCTCCGGAGCGCAAGTACTCAGCCGCCTTG
ACTENRITScrop_BRIP72110      TGAAGGTCAAGATCATCGCACCTCCGGAGCGCAAGTACTCAGCCGCCTTG
ACTENRITScrop_RS1a           TGAAGGTCAAGATCATCGCACCTCCGGAGCGCAAGTACTCAGCCGCCTTG
ACTENRITScrop_AQ10           TGAAGGTCAAGATCATCGCACCTCCGGAGCGCAAGTACTCAGCCGCCTTG
ACTENRITScrop_CBS132224      TGAAGGTCAAGATCATCGCACCTCCGGAGCGCAAGTACTCAGCCGCCTTG
ACTENRITScrop_CBS133.32      TGAAGGTCAAGATCATCGCACCTCCGGAGCGCAAGTACTCAGCCGCCTTG
ACTENRITScrop_CBS131.31      TGAAGGTCAAGATCATCGCACCTCCGGAGCGCAAGTACTCAGCCGCCTTG
ACTENRITScrop_RU2a           TGAAGGTCAAGATCATCGCACCTCCGGAGCGCAAGTACTCAGCCGCCTTG
ACTENRITScrop_RU4b           TGAAGGTCAAGATCATCGCACCTCCGGAGCGCAAGTACTCAGCCGCCTTG
ACTENRITScrop_RU1b           TGAAGGTCAAGATCATCGCACCTCCGGAGCGCAAGTACTCAGCCGCCTTG
ACTENRITScrop_A47b           TGAAGGTCAAGATCATCGCACCTCCGGAGCGCAAGTACTCAGCCGCGTTA
ACTENRITScrop_CBS132219      TGAAGGTCAAGATCATCGCACCTCCGGAGCGCAAGTACTCAGCCGCGTTA
ACTENRITScrop_ATCC20105609a  TGAAGGTGAAGATCATCGCACCTCCGGAGCGCAAGTACTCAGCCGCGTTA
ACTENRITScrop_BRIP72097      TGAAGGTCAAGATCATCGCACCTCCGGAGCGCAAGTACTCAGCCGCGTTA
ACTENRITScrop_GYER           TGAAGGTCAAGATCATCGCACCTCCGGAGCGCAAGTACTCAGCCGCGTTA
ACTENRITScrop_CBS132220      TGAAGGTGAAGATCATCGCACCTCCGGAGCGCAAGTACTCAGCCGCGTTA

ACTENRITScrop_3616Aa         TTTACTGGTGTGGTGATGAAGGACATAATAGAGCGCGCAAAGCCCCTCAG
ACTENRITScrop_9031Aa         TTTACTGGTGTGGTGATGAAGGACATAATAGAGCGCGCAAAGCCCCTCAG
ACTENRITScrop_263            TTTACTGGTGTGGTGATGAAGGACATAATAGAGCGCGCAAAGCCCCTCAG
ACTENRITScrop_BRIP72101      TTTACTGGTGTGGTGATGAAGGACATAATAGAGCGCGCAAAGCCCCTCAG
ACTENRITScrop_BRIP72102      TTTACTGGTGTGGTGATGAAGGACATAATAGAGCGCGCAAAGCCCCTCAG
ACTENRITScrop_BRIP72103      TTTACTGGTGTGGTGATGAAGGACATAATAGAGCGCGCAAAGCCCCTCAG
ACTENRITScrop_2931Aa         TTTACTGGTGTGGTGATGAAGGACATAATAGAGCGCGCAAAGCCCCTCAG
ACTENRITScrop_BRIP72966      TTTACTGGTGTGGTGATGAAGGACATAATAGAGCGCGCAAAGCCCCTCAG
ACTENRITScrop_BRIP72967      TTTACTGGTGTGGTGATGAAGGACATAATAGAGCGCGCAAAGCCCCTCAG
ACTENRITScrop_BRIP72968      TTTACTGGTGTGGTGATGAAGGACATAATAGAGCGCGCAAAGCCCCTCAG
ACTENRITScrop_HMLAC05119     TTTACTGGTGTGGTGATGAAGGACATAATAGAGCGCGCAAAGCCCCTCAG
ACTENRITScrop_CBS129.79      TTTACTGGTGTGGTGATGAAGGACATAATAGAGCGCGCAAAGCCCCTCAG
ACTENRITScrop_CBS130.79      TTTACTGGTGTGGTGATGAAGGACATAATAGAGCGCGCAAAGCCCCTCAG
ACTENRITScrop_BRIP72107      TTTACTGGTGTGGTGATGAAGGACATAATGGAGCGCGCAAAGCCCCTCAG
ACTENRITScrop_BRIP72108      TTTACTGGTGTGGTGATGAAGGACATAATGGAGCGCGCAAAGCCCCTCAG
ACTENRITScrop_BRIP72105      TTTACTGGTGTGGTGATGAAGGACATAATGGAGCGCGCAAAGCCCCTCAG
ACTENRITScrop_BRIP72104      TTTACTGGTGTGGTGATGAAGGACATAATGGAGCGCGCAAAGCCCCTCAG
ACTENRITScrop_BRIP72111      TTTACTGGTGTGGTGATGAAGGACATAATGGAGCGCGCAAAGCCCCTCAG
ACTENRITScrop_BRIP72109      TTTACTGGTGTGGTGATGAAGGACATAATGGAGCGCGCAAAGCCCCTCAG
ACTENRITScrop_BRIP76212      TTTACTGGTGTGGTGATGAAGGACATAATGGAGCGCGCAAAGCCCCTCAG
ACTENRITScrop_BRIP76210      TTTACTGGTGTGGTGATGAAGGACATAATGGAGCGCGCAAAGCCCCTCAG
ACTENRITScrop_BRIP76211      TTTACTGGTGTGGTGATGAAGGACATAATGGAGCGCGCAAAGCCCCTCAG
ACTENRITScrop_BRIP66222      TTTACTGGTGTGGTGATGAAGGACATAATGGAGCGCGCAAAGCCCCTCAG
ACTENRITScrop_LS1a           TTTACTGGTGTGGTGATGAAGGACATAATGGAGCGCGCAAAGCCCCTCAG
ACTENRITScrop_BgrA           TTTACTGGTGTGGTGATGAAGGACATAATGGAGCGCGCAAAGCCCCTCAG
ACTENRITScrop_BgrB           TTTACTGGTGTGGTGATGAAGGACATAATGGAGCGCGCAAAGCCCCTCAG
ACTENRITScrop_BgrC           TTTACTGGTGTGGTGATGAAGGACATAATGGAGCGCGCAAAGCCCCTCAG
ACTENRITScrop_BRIP72100      TTTACTGGTGTGGTGATGAAGGACATAATGGAGCGCGCAAAGCCCCTCAG
ACTENRITScrop_BRIP72098      TTTACTGGTGTGGTGATGAAGGACATAATGGAGCGCGCAAAGCCCCTCAG
ACTENRITScrop_BRIP72099      TTTACTGGTGTGGTGATGAAGGACATAATGGAGCGCGCAAAGCCCCTCAG
ACTENRITScrop_DSM2222        TTTACTGGTGTGGTGATGAAGGACATAATGGAGCGCGCAAAGCCCCTCAG
ACTENRITScrop_CBS132225      TTTACTGGTGTGGTGATGAAGGACATAATGGAGCGCGCAAAGCCCCTCAG
ACTENRITScrop_CBS132347      TTTACTGGTGTGGTGATGAAGGACATAATGGAGCGCGCAAAGCCCCTCAG
ACTENRITScrop_ATCC2010561a   TTTACTGGTGTGGTGATGAAGGACATAATGGAGCGCGCAAAGCCCCTCAG
ACTENRITScrop_ATCC201056     TTTACTGGTGTGGTGATGAAGGACATAATGGAGCGCGCAAAGCCCCTCAG
ACTENRITScrop_Trb            TTTACTGGTGTGGTGATGAAGGACATAATGGAGCGCGCAAAGCCCCTCAG
ACTENRITScrop_ATCC2010560a   TTTACTGGTGTGGTGATGAAGGACATAATGGAGCGCGCAAAGCCCCTCAG
ACTENRITScrop_Vitis79        TTTACTGGTGTGGTGATGAAGGACATAATGGAGCGCGCAAAGCCCCTCAG
ACTENRITScrop_BRIP72110      TTTACTGGTGTGGTGATGAAGGACATAATGGAGCGCGCAAAGCCCCTCAG
ACTENRITScrop_RS1a           TTTACTGGTGTGGTGATGAAGGACATAATGGAGCGCGCAAAGCCCCTCAG
ACTENRITScrop_AQ10           TTTACTGGTGTGGTGATGAAGGACATAATGGAGCGCGCAAAGCCCCTCAG
ACTENRITScrop_CBS132224      TTTACTGGTGTGGTGATGAAGGACATAATGGAGCGCGCAAAGCCCCTCAG
ACTENRITScrop_CBS133.32      TTTACTGGTGTGGTGATGAAGGACATAATGGAGCGCGCAAAGCCCCTCAG
ACTENRITScrop_CBS131.31      TTTACTGGTGTGGTGATGAAGGACATAATAGAGCGTGCACAGCCCCTCAG
ACTENRITScrop_RU2a           TTTACTGGTGTGGTGATGAAGGACATAATAGAGCGCGCACAGCCCCTCAG
ACTENRITScrop_RU4b           TTTACTGGTGTGGTGATGAAGGACATAATAGAGCGCGCACAGCCCCTCAG
ACTENRITScrop_RU1b           TTTACTGGTGTGGTGATGAAGGACATAATAGAGCGCGCACAGCCCCTCAG
ACTENRITScrop_A47b           TTTACTGGTGTGGTGATGAAGGACATAATAGCGCGCGCAAAGCCTCTCAG
ACTENRITScrop_CBS132219      TTTACTGGTGTGGTGATGAAGGACATAATAGCGCGCGCAAAGCCTCTCAG
ACTENRITScrop_ATCC20105609a  TTTACTGGTGTGGTGATGAAGGACATAATAGCGCGCGCAAAGCCTCTCAG
ACTENRITScrop_BRIP72097      TTTACTGGTGTGGTGATGAAGGACATAATAGCGCGCGCAAAGCCTCTCAG
ACTENRITScrop_GYER           TTTACTGGTGTGGTGATGAAGGACATAATAGCGCGCGCAAAGCCTCTCAG
ACTENRITScrop_CBS132220      TTTACTGGTGTGGTGATGAAGGACATAATAGCGCGCGCAAAGCCTCTCAG

ACTENRITScrop_3616Aa         GCGTGCAAAGTATGTCTGCATGGAGGGTGCGGATAAGCTGGTAAGCCTCT
ACTENRITScrop_9031Aa         GCGTGCAAAGTATGTCTGCATGGAGGGTGCGGATAAGCTGGTAAGCCTCT
ACTENRITScrop_263            GCGTGCAAAGTATGTCTGCATGGAGGGTGCGGATAAGCTGGTAAGCCTCT
ACTENRITScrop_BRIP72101      GCGTGCAAAGTATGTCTGCATGGAGGGTGCGGATAAGCTGGTAAGCCTCT
ACTENRITScrop_BRIP72102      GCGTGCAAAGTATGTCTGCATGGAGGGTGCGGATAAGCTGGTAAGCCTCT
ACTENRITScrop_BRIP72103      GCGTGCAAAGTATGTCTGCATGGAGGGTGCGGATAAGCTGGTAAGCCTCT
ACTENRITScrop_2931Aa         GCGTGCAAAGTATGTCTGCATGGAGGGTGCGGATAAGCTGGTAAGCCTCT
ACTENRITScrop_BRIP72966      GCGTGCAAAGTATGTCTGCATGGAGGGTGCGGATAAGCTGGTAAGCCTCT
ACTENRITScrop_BRIP72967      GCGTGCAAAGTATGTCTGCATGGAGGGTGCGGATAAGCTGGTAAGCCTCT
ACTENRITScrop_BRIP72968      GCGTGCAAAGTATGTCTGCATGGAGGGTGCGGATAAGCTGGTAAGCCTCT
ACTENRITScrop_HMLAC05119     GCGTGCAAAGTATGTCTGCATGGAGGGTGCGGATAAGCTGGTAAGCCTCT
ACTENRITScrop_CBS129.79      GCGTGCAAAGTATGTCTGCATGGAGGGTGCGGATAAGCTGGTAAGCCTCT
ACTENRITScrop_CBS130.79      GCGTGCAAAGTATGTCTGCATGGAGGGTGCGGATAAGCTGGTAAGCCTCT
ACTENRITScrop_BRIP72107      GCGTGCAAAATATGTCTGCATGGAGGGTGCGGATAAGCTGGTAAGCCTGT
ACTENRITScrop_BRIP72108      GCGTGCAAAATATGTCTGCATGGAGGGTGCGGATAAGCTGGTAAGCCTGT
ACTENRITScrop_BRIP72105      GCGTGCAAAATATGTCTGCATGGAGGGTGCGGATAAGCTGGTAAGCCTGT
ACTENRITScrop_BRIP72104      GCGTGCAAAATATGTCTGCATGGAGGGTGCGGATAAGCTGGTAAGCCTGT
ACTENRITScrop_BRIP72111      GCGTGCAAAATATGTCTGCATGGAGGGTGCGGATAAGCTGGTAAGCCTGT
ACTENRITScrop_BRIP72109      GCGTGCAAAATATGTCTGCATGGAGGGTGCGGATAAGCTGGTAAGCCTGT
ACTENRITScrop_BRIP76212      GCGTGCAAAATATGTCTGCATGGAGGGTGCGGATAAGCTGGTAAGCCTGT
ACTENRITScrop_BRIP76210      GCGTGCAAAATATGTCTGCATGGAGGGTGCGGATAAGCTGGTAAGCCTGT
ACTENRITScrop_BRIP76211      GCGTGCAAAATATGTCTGCATGGAGGGTGCGGATAAGCTGGTAAGCCTGT
ACTENRITScrop_BRIP66222      GCGTGCAAAATATGTCTGCATGGAGGGTGCGGATAAGCTGGTAAGCCTGT
ACTENRITScrop_LS1a           GCGTGCAAAATATGTCTGCATGGAGGGTGCGGATAAGCTGGTAAGCCTGT
ACTENRITScrop_BgrA           GCGTGCAAAATATGTCTGCATGGAGGGTGCGGATAAGCTGGTAAGCCTGT
ACTENRITScrop_BgrB           GCGTGCAAAATATGTCTGCATGGAGGGTGCGGATAAGCTGGTAAGCCTGT
ACTENRITScrop_BgrC           GCGTGCAAAATATGTCTGCATGGAGGGTGCGGATAAGCTGGTAAGCCTGT
ACTENRITScrop_BRIP72100      GCGTGCAAAATATGTCTGCATGGAGGGTGCGGATAAGCTGGTAAGCCTGT
ACTENRITScrop_BRIP72098      GCGTGCAAAATATGTCTGCATGGAGGGTGCGGATAAGCTGGTAAGCCTGT
ACTENRITScrop_BRIP72099      GCGTGCAAAATATGTCTGCATGGAGGGTGCGGATAAGCTGGTAAGCCTGT
ACTENRITScrop_DSM2222        GCGTGCAAAATATGTCTGCATGGAGGGTGCGGATAAGCTGGTAAGCCTGT
ACTENRITScrop_CBS132225      GCGTGCAAAATATGTCTGCATGGAGGGTGCGGATAAGCTGGTAAGCCTGT
ACTENRITScrop_CBS132347      GCGTGCAAAATATGTCTGCATGGAGGGTGCGGATAAGCTGGTAAGCCTGT
ACTENRITScrop_ATCC2010561a   GCGTGCAAAATATGTCTGCATGGAGGGTGCGGATAAGCTGGTAAGCCTGT
ACTENRITScrop_ATCC201056     GCGTGCAAAATATGTCTGCATGGAGGGTGCGGATAAGCTGGTAAGCCTGT
ACTENRITScrop_Trb            GCGTGCAAAATATGTCTGCATGGAGGGTGCGGATAAGCTGGTAAGCCTGT
ACTENRITScrop_ATCC2010560a   GCGTGCAAAATATGTCTGCATGGAGGGTGCGGATAAGCTGGTAAGCCTGT
ACTENRITScrop_Vitis79        GCGTGCAAAATATGTCTGCATGGAGGGTGCGGATAAGCTGGTAAGCCTGT
ACTENRITScrop_BRIP72110      GCGTGCAAAATATGTCTGCATGGAGGGTGCGGATAAGCTGGTAAGCCTGT
ACTENRITScrop_RS1a           GCGTGCAAAATATGTCTGCATGGAGGGTGCGGATAAGCTGGTAAGCCTGT
ACTENRITScrop_AQ10           GCGTGCAAAATATGTCTGCATGGAGGGTGCGGATAAGCTGGTAAGCCTGT
ACTENRITScrop_CBS132224      GCGTGCAAAATATGTCTGCATGGAGGGTGCGGATAAGCTGGTAAGCCTGT
ACTENRITScrop_CBS133.32      GCGTGCAAAATATGTCTGCATGGAGGGTGCGGATAAGCTGGTAAGCCTGT
ACTENRITScrop_CBS131.31      GCGTGCCAAGTATGTCTGCATGGAGGGTGCAGATAAGCTGGTAAGCCTGT
ACTENRITScrop_RU2a           GCGTGCCAAGTATGTCTGCATGGAGGGTGCAGATAAGCTGGTAAGCCTGT
ACTENRITScrop_RU4b           GCGTGCCAAGTATGTCTGCATGGAGGGTGCAGATAAGCTGGTAAGCCTGT
ACTENRITScrop_RU1b           GCGTGCCAAGTATGTCTGCATGGAGGGTGCAGATAAGCTGGTAAGCCTGT
ACTENRITScrop_A47b           GCGTGCAAAGTATGTTTGCATGGAGGGCGCGGATAAGCTGGTAAGCCTGC
ACTENRITScrop_CBS132219      GCGTGCAAAGTATGTTTGCATGGAGGGCGCGGATAAGCTGGTAAGCCTGC
ACTENRITScrop_ATCC20105609a  GCGTGCAAAGTATGTTTGCATGGAGGGCGCGGATAAGCTGGTAAGCCTGC
ACTENRITScrop_BRIP72097      GCGTGCAAAGTATGTTTGCATGGAGGGCGCGGATAAGCTGGTAACCCTGC
ACTENRITScrop_GYER           GCGTGCAAAGTATGTTTGCATGGAGGGCGCGGATAAGCTGGTAACCCTGC
ACTENRITScrop_CBS132220      GCGTGCAAAGTATGTTTGCATGGAGGGCGCGGATAAGCTGGTAACCCTGC

ACTENRITScrop_3616Aa         CCAATCTCCGGGGTCGAGAGCGTATCTAACATTGAGCGCAGCCCAATGGC
ACTENRITScrop_9031Aa         CCAATCTCCGGGGTCGAGAGCGTATCTAACATTGAGCGCAGCCCAATGGC
ACTENRITScrop_263            CCAATCTCCGGGGTCGAGAGCGTATCTAACATTGAGCGCAGCCCAATGGC
ACTENRITScrop_BRIP72101      CCAATCTCCGGGGTCGAGAGCGTATCTAACATTGAGCGCAGCCCAATGGC
ACTENRITScrop_BRIP72102      CCAATCTCCGGGGTCGAGAGCGTATCTAACATTGAGCGCAGCCCAATGGC
ACTENRITScrop_BRIP72103      CCAATCTCCGGGGTCGAGAGCGTATCTAACATTGAGCGCAGCCCAATGGC
ACTENRITScrop_2931Aa         CCAATCTCCGGGGTCGAGAGCGTATCTAACATTGAGCGCAGCCCAATGGC
ACTENRITScrop_BRIP72966      CCAATCTCCGGGGTCGAGAGCGTATCTAACATTGAGCGCAGCCCAATGGC
ACTENRITScrop_BRIP72967      CCAATCTCCGGGGTCGAGAGCGTATCTAACATTGAGCGCAGCCCAATGGC
ACTENRITScrop_BRIP72968      CCAATCTCCGGGATCGAGAGCGTATCTAACATGGAGCGCAGCCCAATGGC
ACTENRITScrop_HMLAC05119     CCAATCTCCGGGGTCGAGAGCGTATCTAACATTGAGCGCAGCCCAATGGC
ACTENRITScrop_CBS129.79      CCAATCTCCGGGGTCGAGAGCGTATCTAACATTGAGCGCAGCCCAATGGC
ACTENRITScrop_CBS130.79      CCAATCTCCGGGGTCGAGAGCGTATCTAACATTGAGCGCAGCCCAATGGC
ACTENRITScrop_BRIP72107      CCAATCTCCGGGGTCGAGCGCGTATCTAACATTGAGCGCAGCCCAATGGC
ACTENRITScrop_BRIP72108      CCAATCTCCGGGGTCGAGCGCGTATCTAACATTGAGCGCAGCCCAATGGC
ACTENRITScrop_BRIP72105      CCAATCTCCGGGGTCGAGCGCGTATCTAACATTGAGCGCAGCCCAATGGC
ACTENRITScrop_BRIP72104      CCAATCTCCGGGGTCGAGCGCGTATCTAACATTGAGCGCAGCCCAATGGC
ACTENRITScrop_BRIP72111      CCAATCTCCGGGGTCGAGCGCGTATCTAACATTGAGCGCAGCCCAATGGC
ACTENRITScrop_BRIP72109      CCAATCTCCGGGGTCGAGCGCGTATCTAACATTGAGCGCAGCCCAATGGC
ACTENRITScrop_BRIP76212      CCAATCTCCGGGGTCGAGCGCGTATCTAACATTGAGCGCAGCCCAATGGC
ACTENRITScrop_BRIP76210      CCAATCTCCGGGGTCGAGCGCGTATCTAACATTGAGCGCAGCCCAATGGC
ACTENRITScrop_BRIP76211      CCAATCTCCGGGGTCGAGCGCGTATCTAACATTGAGCGCAGCCCAATGGC
ACTENRITScrop_BRIP66222      CCAATCTCCGGGGTCGAGCGCGTATCTAACATTGAGCGCAGCCCAATGGC
ACTENRITScrop_LS1a           CCAATCTCCGGGGTCGAGCGCGTATCTAACATTGAGCGCAGCCCAATGGC
ACTENRITScrop_BgrA           CCAATCTCCGGGGTCGAGCGCGTATCTAACATTGAGCGCAGCCCAATGGC
ACTENRITScrop_BgrB           CCAATCTCCGGGGTCGAGCGCGTATCTAACATTGAGCGCAGCCCAATGGC
ACTENRITScrop_BgrC           CCAATCTCCGGGGTCGAGCGCGTATCTAACATTGAGCGCAGCCCAATGGC
ACTENRITScrop_BRIP72100      CCAATCTCCGGGGTCGAGCGCGTATCTAACATTGAGCGCAGCCCAATGGC
ACTENRITScrop_BRIP72098      CCAATCTCCGGGGTCGAGCGCGTATCTAACATTGAGCGCAGCCCAATGGC
ACTENRITScrop_BRIP72099      CCAATCTCCGGGGTCGAGCGCGTATCTAACATTGAGCGCAGCCCAATGGC
ACTENRITScrop_DSM2222        CCAATCTCCGGGGTCGAGCGCGTATCTAACATTGAGCGCAGCCCAATGGC
ACTENRITScrop_CBS132225      CCAATCTCCGGGGTCGAGCGCGTATCTAACATTGAGCGCAGCCCAATGGC
ACTENRITScrop_CBS132347      CCAATCTCCGGGGTCGAGCGCGTATCTAACATTGAGCGCAGCCCAATGGC
ACTENRITScrop_ATCC2010561a   CCAATCTCCGGGGTCGAGCGCGTATCTAACATTGAGCGCAGCCCAATGGC
ACTENRITScrop_ATCC201056     CCAATCTCCGGGGTCGAGCGCGTATCTAACATTGAGCGCAGCCCAATGGC
ACTENRITScrop_Trb            CCAATCTCCGGGGTCGAGCGCGTATCTAACATTGAGCGCAGCCCAATGGC
ACTENRITScrop_ATCC2010560a   CCAATCTCCGGGGTCGAGCGCGTATCTAACATTGAGCGCAGCCCAATGGC
ACTENRITScrop_Vitis79        CCAATCTCCGGGGTCGAGCGCGTATCTAACATTGAGCGCAGCCCAATGGC
ACTENRITScrop_BRIP72110      CCAATCTCCGGGGTCGAGCGCGTATCTAACATTGAGCGCAGCCCAATGGC
ACTENRITScrop_RS1a           CCAATCTCCGGGGTCGAGCGCGTATCTAACATTGAGCGCAGCCCAATGGC
ACTENRITScrop_AQ10           CCAATCTCCGGGGTCGAGCGCGTATCTAACATTGAGCGCAGCCCAATGGC
ACTENRITScrop_CBS132224      CCAATCTCCGGGGTCGAGCGCGTATCTAACATTGAGCGCAGCCCAATGGC
ACTENRITScrop_CBS133.32      CCAATCTCCGGGGTCGAGCGCGTATCTAACATTGAGCGCAGCCCAATGGC
ACTENRITScrop_CBS131.31      CCAGTCTCCGGGGTCGAGAGCGTATCTAACAATGAGTGCAGCCCAATGGC
ACTENRITScrop_RU2a           CCAGTCTCCGGGGTCGAGAGCGTATCTAACAATGAGTGCAGCCCAATGGC
ACTENRITScrop_RU4b           CCAGTCTCCGGGGTCGAGAGCGTATCTAACAATGAGTGCAGCCCAATGGC
ACTENRITScrop_RU1b           CCAGTCTCCGGGGTCGAGAGCGTATCTAACAATGAGTGCAGCCCAATGGC
ACTENRITScrop_A47b           CCAATCTCAAGGATCGAGAGCGTTTCTAACATTGAGCGCAGCCCAATGGC
ACTENRITScrop_CBS132219      CCAATCTCAAGGATCGAGAGCGTTTCTAACATTGAGCGCAGCCCAATGGC
ACTENRITScrop_ATCC20105609a  CCAATCTCAAGGATCGAGAGCGTTTCTAACATTGAGCACAGCCCAATGGC
ACTENRITScrop_BRIP72097      CCAATCTCAAGGATCGAGAGCGTTTCTAACATTGATCGCAGCCCAATGGC
ACTENRITScrop_GYER           CCAATCTCAAGGATCGAGAGCGTTTCTAACATTGATCGCAGCCCAATGGC
ACTENRITScrop_CBS132220      CCAATCTCAAGGATCGAGAGCGTTTCTAACATTGATCGCAGCCCAATGGC

ACTENRITScrop_3616Aa         TACTACGGCACTTCGGTAAAGCTGAATTGGGTGATGGATCCGAACCGTGG
ACTENRITScrop_9031Aa         TACTACGGCACTTCGGTAAAGCTGAATTGGGTGATGGATCCGAACCGTGG
ACTENRITScrop_263            TACTACGGCACTTCGGTAAAGCTGAATTGGGTGATGGATCCGAACCGTGG
ACTENRITScrop_BRIP72101      TACTACGGCACTTCGGTAAAGCTGAATTGGGTGATGGATCCGAACCGTGG
ACTENRITScrop_BRIP72102      TACTACGGCACTTCGGTAAAGCTGAATTGGGTGATGGATCCGAACCGTGG
ACTENRITScrop_BRIP72103      TACTACGGCACTTCGGTAAAGCTGAATTGGGTGATGGATCCGAACCGTGG
ACTENRITScrop_2931Aa         TACTACGGCACTTCGGTAAAGCTGAATTGGGTGATGGATCCGAACCGTGG
ACTENRITScrop_BRIP72966      TACTACGGCACTTCGGTAAAGCTGAATTGGGTGATGGATCCGAACCGTGG
ACTENRITScrop_BRIP72967      TACTACGGCACTTCGGTAAAGCTGAATTGGGTGATGGATCCGAACCGTGG
ACTENRITScrop_BRIP72968      TACTACGGCACTTCGGTAAAGCTGAATTGGGTGATGGATACGAACCGTGG
ACTENRITScrop_HMLAC05119     TACTACGGCACTTCGGTAAAGCTGAATTGGGTGATGGATCCGAACCGTGG
ACTENRITScrop_CBS129.79      TACTACGGCACTTCGGTAAAGCTGAATTGGGTGATGGATCCGAACCGTGG
ACTENRITScrop_CBS130.79      TACTACGGCACTTCGGTAAAGCTGAATTGGGTGATGGATCCGAACCGTGG
ACTENRITScrop_BRIP72107      TACTACGGCACTTCGGTAAAACTGAATTGGGCGATGGATCCGAACCGTGG
ACTENRITScrop_BRIP72108      TACTACGGCACTTCGGTAAAACTGAATTGGGCGATGGATCCGAACCGTGG
ACTENRITScrop_BRIP72105      TACTACGGCACTTCGGTAAAACTGAATTGGGCGATGGATCCGAACCGTGG
ACTENRITScrop_BRIP72104      TACTACGGCACTTCGGTAAAACTGAATTGGGCGATGGATCCGAACCGTGG
ACTENRITScrop_BRIP72111      TACTACGGCACTTCGGTAAAACTGAATTGGGCGATGGATCCGAACCGTGG
ACTENRITScrop_BRIP72109      TACTACGGCACTTCGGTAAAACTGAATTGGGCGATGGATCCGAACCGTGG
ACTENRITScrop_BRIP76212      TACTACGGCACTTCGGTAAAACTGAATTGGGCGATGGATCCGAACCGTGG
ACTENRITScrop_BRIP76210      TACTACGGCACTTCGGTAAAACTGAATTGGGCGATGGATCCGAACCGTGG
ACTENRITScrop_BRIP76211      TACTACGGCACTTCGGTAAAACTGAATTGGGCGATGGATCCGAACCGTGG
ACTENRITScrop_BRIP66222      TACTACGGCACTTCGGTAAAACTGAATTGGGCGATGGATCCGAACCGTGG
ACTENRITScrop_LS1a           TACTACGGCACTTCGGTAAAACTGAATTGGGCGATGGATCCGAACCGTGG
ACTENRITScrop_BgrA           TACTACGGCACTTCGGTAAAACTGAATTGGGCGATGGATCCGAACCGTGG
ACTENRITScrop_BgrB           TACTACGGCACTTCGGTAAAACTGAATTGGGCGATGGATCCGAACCGTGG
ACTENRITScrop_BgrC           TACTACGGCACTTCGGTAAAACTGAATTGGGCGATGGATCCGAACCGTGG
ACTENRITScrop_BRIP72100      TACTACGGCACTTCGGTAAAACTGAATTGGGCGATGGATCCGAACCGTGG
ACTENRITScrop_BRIP72098      TACTACGGCACTTCGGTAAAACTGAATTGGGCGATGGATCCGAACCGTGG
ACTENRITScrop_BRIP72099      TACTACGGCACTTCGGTAAAACTGAATTGGGCGATGGATCCGAACCGTGG
ACTENRITScrop_DSM2222        TACTACGGCACTTCGGTAAAACTGAATTGGGCGATGGATCCGAACCGTGG
ACTENRITScrop_CBS132225      TACTACGGCACTTCGGTAAAACTGAATTGGGCGATGGATCCGAACCGTGG
ACTENRITScrop_CBS132347      TACTACGGCACTTCGGTAAAACTGAATTGGGCGATGGATCCGAACCGTGG
ACTENRITScrop_ATCC2010561a   TACTACGGCACTTCGGTAAAACTGAATTGGGCGATGGATCCGAACCGTGG
ACTENRITScrop_ATCC201056     TACTACGGCACTTCGGTAAAACTGAATTGGGCGATGGATCCGAACCGTGG
ACTENRITScrop_Trb            TACTACGGCACTTCGGTAAAACTGAATTGGGCGATGGATCCGAACCGTGG
ACTENRITScrop_ATCC2010560a   TACTACGGCACTTCGGTAAAACTGAATTGGGCGATGGATCCGAACCGTGG
ACTENRITScrop_Vitis79        TACTACGGCACTTCGGTAAAACTGAATTGGGCGATGGATCCGAACCGTGG
ACTENRITScrop_BRIP72110      TACTACGGCACTTCGGTAAAACTGAATTGGGCGATGGATCCGAACCGTGG
ACTENRITScrop_RS1a           TACTACGGCACTTCGGTAAAACTGAATTGGGCGATGGATCCGAACCGTGG
ACTENRITScrop_AQ10           TACTACGGCACTTCGGTAAAACTGAATTGGGCGATGGATCCAAACCGTGG
ACTENRITScrop_CBS132224      TACTACGGCACTTCGGTAAAACTGAATTGGGCGATGGATCCGAACCGTGG
ACTENRITScrop_CBS133.32      TACTACGGCACTTCGGTAAAACTGAATTGGGCGATGGATCCGAACCGTGG
ACTENRITScrop_CBS131.31      TACTACGGCACTTCGGTAAAACTGAATTGGGCGATGGATCCGAACCGTGG
ACTENRITScrop_RU2a           TACTACGGCACTTCGGTAAAACTGAATTGGGCGATGGATCCGAACCGTGG
ACTENRITScrop_RU4b           TACTACGGCACTTCGGTAAAACTGAATTGGGCGATGGATCCGAACCGTGG
ACTENRITScrop_RU1b           TACTACGGCACTTCGGTAAAACTGAATTGGGCGATGGATCCGAACCGTGG
ACTENRITScrop_A47b           TACTACGGCACTTCGGTAAAGCTGAATTGGGTGATGGACCCGAACCGTGG
ACTENRITScrop_CBS132219      TACTACGGCACTTCGGTAAAGCTGAATTGGGTGATGGACCCGAACCGTGG
ACTENRITScrop_ATCC20105609a  TACTACGGCACTTCGGTAAAGCTGAATTGGGTGATGGACCCGAACCGTGG
ACTENRITScrop_BRIP72097      TACTACGGCACTTCGGTAAAGCTGAACTGGGTGATGGACCCGAACCGTGG
ACTENRITScrop_GYER           TACTACGGCACTTCGGTAAAGCTGAACTGGGTGATGGACCCGAACCGTGG
ACTENRITScrop_CBS132220      TACTACGGCACTTCGGTAAAGCTGAACTGGGTGATGGACCCGAACCGTGG

ACTENRITScrop_3616Aa         TATCATGCTTGCTTACGGTATGAATGGAGAAATGCTGCGGCCTGATCATG
ACTENRITScrop_9031Aa         TATCATGCTTGCTTACGGTATGAATGGAGAAATGCTGCGGCCTGATCATG
ACTENRITScrop_263            TATCATGCTTGCTTACGGTATGAATGGAGAAATGCTGCGGCCTGATCATG
ACTENRITScrop_BRIP72101      TATCATGCTTGCTTACGGTATGAATGGAGAAATGCTGCGGCCTGATCATG
ACTENRITScrop_BRIP72102      TATCATGCTTGCTTACGGTATGAATGGAGAAATGCTGCGGCCTGATCATG
ACTENRITScrop_BRIP72103      TATCATGCTTGCTTACGGTATGAATGGAGAAATGCTGCGGCCTGATCATG
ACTENRITScrop_2931Aa         TATCATGCTTGCTTACGGTATGAATGGAGAAATGCTGCGGCCTGATCATG
ACTENRITScrop_BRIP72966      TATTATGCTTGCTTACGGTATGAATGGCGAAATGCTGCGGCCTGATCATG
ACTENRITScrop_BRIP72967      TATTATGCTTGCTTACGGTATGAATGGCGAAATGCTGCGGCCTGATCATG
ACTENRITScrop_BRIP72968      TATTATGCTTGCTTACGGTATGAATGGCGAAATGCTGCGGCCTGATCATG
ACTENRITScrop_HMLAC05119     TATTATGCTTGCTTACGGTATGAATGGCGAAATGCTGCGGCCTGATCATG
ACTENRITScrop_CBS129.79      TATCATGCTTGCTTACGGTATGAATGGCGAAATGCTGCGGCCTGATCATG
ACTENRITScrop_CBS130.79      TATCATGCTTGCTTACGGTATGAATGGCGAAATGCTGCGGCCTGATCATG
ACTENRITScrop_BRIP72107      TATCATGCTTGCTTACGGTATGAATGGTGAAATGCTACGGCCTGATCATG
ACTENRITScrop_BRIP72108      TATCATGCTTGCTTACGGTATGAATGGTGAAATGCTACGGCCTGATCATG
ACTENRITScrop_BRIP72105      TATCATGCTTGCTTACGGTATGAATGGTGAAATGCTACGGCCTGATCATG
ACTENRITScrop_BRIP72104      TATCATGCTTGCTTACGGTATGAATGGTGAAATGCTACGGCCTGATCATG
ACTENRITScrop_BRIP72111      TATCATGCTTGCTTACGGTATGAATGGTGAAATGCTACGGCCTGATCATG
ACTENRITScrop_BRIP72109      TATCATGCTTGCTTACGGTATGAATGGTGAAATGCTACGGCCTGATCATG
ACTENRITScrop_BRIP76212      TATCATGCTTGCTTACGGTATGAATGGTGAAATGCTACGGCCTGATCATG
ACTENRITScrop_BRIP76210      TATCATGCTTGCTTACGGTATGAATGGTGAAATGCTACGGCCTGATCATG
ACTENRITScrop_BRIP76211      TATCATGCTTGCTTACGGTATGAATGGTGAAATGCTACGGCCTGATCATG
ACTENRITScrop_BRIP66222      TATCATGCTTGCTTACGGTATGAATGGTGAAATGCTACGGCCTGATCATG
ACTENRITScrop_LS1a           TATCATGCTTGCTTACGGTATGAATGGTGAAATGCTACGGCCTGATCATG
ACTENRITScrop_BgrA           TATCATGCTTGCTTACGGTATGAATGGTGAAATGCTACGGCCTGATCATG
ACTENRITScrop_BgrB           TATCATGCTTGCTTACGGTATGAATGGTGAAATGCTACGGCCTGATCATG
ACTENRITScrop_BgrC           TATCATGCTTGCTTACGGTATGAATGGTGAAATGCTACGGCCTGATCATG
ACTENRITScrop_BRIP72100      TATCATGCTTGCTTACGGTATGAATGGTGAAATGCTACGGCCTGATCATG
ACTENRITScrop_BRIP72098      TATCATGCTTGCTTACGGTATGAATGGTGAAATGCTACGGCCTGATCATG
ACTENRITScrop_BRIP72099      TATCATGCTTGCTTACGGTATGAATGGTGAAATGCTACGGCCTGATCATG
ACTENRITScrop_DSM2222        TATCATGCTTGCTTACGGTATGAATGGTGAAATGCTACGGCCTGATCATG
ACTENRITScrop_CBS132225      TATCATGCTTGCTTACGGTATGAATGGTGAAATGCTACGGCCTGATCATG
ACTENRITScrop_CBS132347      TATCATGCTTGCTTACGGTATGAATGGTGAAATGCTACGGCCTGATCATG
ACTENRITScrop_ATCC2010561a   TATCATGCTTGCTTACGGTATGAATGGTGAAATGCTACGGCCTGATCATG
ACTENRITScrop_ATCC201056     TATCATGCTTGCTTACGGTATGAATGGTGAAATGCTACGGCCTGATCATG
ACTENRITScrop_Trb            TATCATGCTTGCTTACGGTATGAATGGTGAAATGCTACGGCCTGATCATG
ACTENRITScrop_ATCC2010560a   TATCATGCTTGCTTACGGTATGAATGGTGAAATGCTACGGCCTGATCATG
ACTENRITScrop_Vitis79        TATCATGCTTGCTTACGGTATGAATGGTGAAATGCTACGGCCTGATCATG
ACTENRITScrop_BRIP72110      TATCATGCTTGCTTACGGTATGAATGGTGAAATGCTACGGCCTGATCATG
ACTENRITScrop_RS1a           TATCATGCTTGCTTACGGTATGAATGGTGAAATGCTACGGCCTGATCATG
ACTENRITScrop_AQ10           TATCATGCTTGCTTACGGTATGAATGGTGAAATGCTACGGCCTGATCATG
ACTENRITScrop_CBS132224      TATCATGCTTGCTTACGGTATGAATGGTGAAATGCTACGGCCTGATCATG
ACTENRITScrop_CBS133.32      TATCATGCTTGCTTACGGTATGAATGGTGAAATGCTACGGCCTGATCATG
ACTENRITScrop_CBS131.31      TATCATGCTTGCTTACGGTATGAATGGCGAAATGCTGCGGCCTGATCATG
ACTENRITScrop_RU2a           TATCATGCTTGCTTACGGTATGAATGGCGAAATGCTGCGGCCTGATCATG
ACTENRITScrop_RU4b           TATCATGCTTGCTTACGGTATGAATGGCGAAATGCTGCGGCCTGATCATG
ACTENRITScrop_RU1b           TATCATGCTTGCTTACGGTATGAATGGCGAAATGCTGCGGCCTGATCATG
ACTENRITScrop_A47b           TATCATGCTTGCTCACGGTATGAATGGGGAAATGCTGCGGCCTGATCATG
ACTENRITScrop_CBS132219      TATCATGATTGCTCACGGTATGAATGGGGAAATGCTGCGGCCTGATCATG
ACTENRITScrop_ATCC20105609a  TATCATGCTTGCTCACGGTATGAATGGGGAAATGCTGCGGCCTGATCATG
ACTENRITScrop_BRIP72097      TATCATGCTTGCTCACGGTATGAATGGGGAAATGCTGCGGCCTGATCATG
ACTENRITScrop_GYER           TATCATGCTTGCTCACGGTATGAATGGGGAAATGCTGCGGCCTGATCATG
ACTENRITScrop_CBS132220      TATCATGCTTGCTCACGGTATGAATGGGGAAATGCTGCGGCCTGATCATG

ACTENRITScrop_3616Aa         GCAAGCCGCTCAGAGCTGTCATTCCTGGACAAATCGGCGGAAGAAGTGTG
ACTENRITScrop_9031Aa         GCAAGCCGCTCAGAGCTGTCATTCCTGGACAAATCGGCGGAAGAAGTGTG
ACTENRITScrop_263            GCAAGCCGCTCAGAGCTGTCATTCCTGGACAAATCGGCGGAAGAAGTGTG
ACTENRITScrop_BRIP72101      GCAAGCCGCTCAGAGCTGTCATTCCTGGACAAATCGGCGGAAGAAGTGTG
ACTENRITScrop_BRIP72102      GCAAGCCGCTCAGAGCTGTCATTCCTGGACAAATCGGCGGAAGAAGTGTG
ACTENRITScrop_BRIP72103      GCAAGCCGCTCAGAGCTGTCATTCCTGGACAAATCGGCGGAAGAAGTGTG
ACTENRITScrop_2931Aa         GCAAGCCGCTCAGAGCTGTCATTCCTGGACAAATCGGCGGAAGAAGTGTG
ACTENRITScrop_BRIP72966      GCAAGCCGCTCAGAGCTGTCATTCCTGGACAAATCGGCGGAAGAAGTGTG
ACTENRITScrop_BRIP72967      GCAAGCCGCTCAGAGCTGTCATTCCTGGACAAATCGGCGGAAGAAGTGTG
ACTENRITScrop_BRIP72968      GCAAGCCGCTCAGAGCTGTCATTCCTGGACAAATCGGCGGAAGAAGTGTG
ACTENRITScrop_HMLAC05119     GCAAGCCGCTCAGAGCTGTCATTCCTGGACAAATCGGCGGAAGAAGTGTG
ACTENRITScrop_CBS129.79      GCAAGCCGCTCAGAGCTGTCATTCCTGGACAAATCGGCGGAAGAAGTGTG
ACTENRITScrop_CBS130.79      GCAAGCCGCTCAGAGCTGTCATTCCTGGACAAATCGGCGGAAGAAGTGTG
ACTENRITScrop_BRIP72107      GCAAGCCGCTCAGAGCTGTCATCCCTGGACAAATCGGCGGAAGAAGTGTG
ACTENRITScrop_BRIP72108      GCAAGCCGCTCAGAGCTGTCATCCCTGGACAAATCGGCGGAAGAAGTGTG
ACTENRITScrop_BRIP72105      GCAAGCCGCTCAGAGCTGTCATCCCTGGACAAATCGGCGGAAGAAGTGTG
ACTENRITScrop_BRIP72104      GCAAGCCGCTCAGAGCTGTCATCCCTGGACAAATCGGCGGAAGAAGTGTG
ACTENRITScrop_BRIP72111      GCAAGCCGCTCAGAGCTGTCATCCCTGGACAAATCGGCGGAAGAAGTGTG
ACTENRITScrop_BRIP72109      GCAAGCCGCTCAGAGCTGTCATCCCTGGACAAATCGGCGGAAGAAGTGTG
ACTENRITScrop_BRIP76212      GCAAGCCGCTCAGAGCTGTCATCCCTGGACAAATCGGCGGAAGAAGTGTG
ACTENRITScrop_BRIP76210      GCAAGCCGCTCAGAGCTGTCATCCCTGGACAAATCGGCGGAAGAAGTGTG
ACTENRITScrop_BRIP76211      GCAAGCCGCTCAGAGCTGTCATCCCTGGACAAATCGGCGGAAGAAGTGTG
ACTENRITScrop_BRIP66222      GCAAGCCGCTCAGAGCTGTCATCCCTGGACAAATCGGCGGAAGAAGTGTG
ACTENRITScrop_LS1a           GCAAGCCGCTCAGAGCTGTCATCCCTGGACAAATCGGCGGAAGAAGTGTG
ACTENRITScrop_BgrA           GCAAGCCGCTCAGAGCTGTCATCCCTGGACAAATCGGCGGAAGAAGTGTG
ACTENRITScrop_BgrB           GCAAGCCGCTCAGAGCTGTCATCCCTGGACAAATCGGCGGAAGAAGTGTG
ACTENRITScrop_BgrC           GCAAGCCGCTCAGAGCTGTCATCCCTGGACAAATCGGCGGAAGAAGTGTG
ACTENRITScrop_BRIP72100      GCAAGCCGCTCAGAGCTGTCATCCCTGGACAAATCGGCGGAAGAAGTGTG
ACTENRITScrop_BRIP72098      GCAAGCCGCTCAGAGCTGTCATCCCTGGACAAATCGGCGGAAGAAGTGTG
ACTENRITScrop_BRIP72099      GCAAGCCGCTCAGAGCTGTCATCCCTGGACAAATCGGCGGAAGAAGTGTG
ACTENRITScrop_DSM2222        GCAAGCCGCTCAGAGCTGTCATCCCTGGACAAATCGGCGGAAGAAGTGTG
ACTENRITScrop_CBS132225      GCAAGCCGCTCAGAGCTGTCATCCCTGGACAAATCGGCGGAAGAAGTGTG
ACTENRITScrop_CBS132347      GCAAGCCGCTCAGAGCTGTCATCCCTGGACAAATCGGCGGAAGAAGTGTG
ACTENRITScrop_ATCC2010561a   GCAAGCCGCTCAGAGCTGTCATCCCTGGACAAATCGGCGGAAGAAGTGTG
ACTENRITScrop_ATCC201056     GCAAGCCGCTCAGAGCTGTCATCCCTGGACAAATCGGCGGAAGAAGTGTG
ACTENRITScrop_Trb            GCAAGCCGCTCAGAGCTGTCATCCCTGGACAAATCGGCGGAAGAAGTGTG
ACTENRITScrop_ATCC2010560a   GCAAGCCGCTCAGAGCTGTCATCCCTGGACAAATCGGCGGAAGAAGTGTG
ACTENRITScrop_Vitis79        GCAAGCCGCTCAGAGCTGTCATCCCTGGACAAATCGGCGGAAGAAGTGTG
ACTENRITScrop_BRIP72110      GCAAGCCGCTCAGAGCTGTCATCCCTGGACAAATCGGCGGAAGAAGTGTG
ACTENRITScrop_RS1a           GCAAGCCGCTCAGAGCTGTCATCCCTGGACAAATCGGCGGAAGAAGTGTG
ACTENRITScrop_AQ10           GCAAGCCGCTCAGAGCTGTCATCCCTGGACAAATCGGCGGAAGAAGTGTG
ACTENRITScrop_CBS132224      GCAAGCCGCTCAGAGCTGTCATCCCTGGACAAATCGGCGGAAGAAGTGTG
ACTENRITScrop_CBS133.32      GCAAGCCGCTCAGAGCTGTCATCCCTGGACAAATCGGCGGAAGAAGTGTG
ACTENRITScrop_CBS131.31      GCAAGCCGCTCAGAGCTGTCATCCCTGGACAAATCGGCGGAAGAAGTGTG
ACTENRITScrop_RU2a           GCAAGCCGCTCAGAGCTGTCATCCCTGGACAAATCGGCGGAAGAAGTGTG
ACTENRITScrop_RU4b           GCAAGCCGCTCAGAGCTGTCATCCCTGGACAAATCGGCGGAAGAAGTGTG
ACTENRITScrop_RU1b           GCAAGCCGCTCAGAGCTGTCATCCCTGGACAAATCGGCGGAAGAAGTGTG
ACTENRITScrop_A47b           GCAAGCCGCTCAGAGCTGTCATCCCTGGACAAATCGGCGGTAGAAGTGTT
ACTENRITScrop_CBS132219      GCAAGCCGCTCAGAGCTGTCATCCCTGGACAAATCGGCGGTAGAAGTGTT
ACTENRITScrop_ATCC20105609a  GCAAGCCGCTCAGAGCTGTCATCCCTGGACAAATCGGCGGTAGAAGTGTT
ACTENRITScrop_BRIP72097      GCAAGCCGCTCAGAGCCGTCGTCCCTGGACAAATCGGCGGAAGAAGTGTT
ACTENRITScrop_GYER           GCAAGCCGCTCAGAGCCGTCGTCCCTGGACAAATCGGCGGAAGAAGTGTT
ACTENRITScrop_CBS132220      GCAAGCCGCTCAGAGCCGTCGTCCCTGGACAAATCGGCGGAAGAAGTGTT

ACTENRITScrop_3616Aa         AAATGGTTGAAAAAGCTAATCGTGACGGCTGAACCGAGCGACAACTGGTA
ACTENRITScrop_9031Aa         AAATGGTTGAAAAAGCTAATCGTGACGGCTGAACCGAGCGACAACTGGTA
ACTENRITScrop_263            AAATGGTTGAAAAAGCTAATCGTGACGGCTGAACCGAGCGACAACTGGTA
ACTENRITScrop_BRIP72101      AAATGGTTGAAAAAGCTAGTCGTGACGGCTGAACCGAGCGACAACTGGTA
ACTENRITScrop_BRIP72102      AAATGGTTGAAAAAGCTAGTCGTGACGGCTGAACCGAGCGACAACTGGTA
ACTENRITScrop_BRIP72103      AAATGGTTGAAAAAGCTAGTCGTGACGGCTGAACCGAGCGACAACTGGTA
ACTENRITScrop_2931Aa         AAATGGTTGAAAAAGCTAATCGTGACGGCTGAACCGAGCGACAACTGGTA
ACTENRITScrop_BRIP72966      AAATGGTTGAAAAAGCTAATCGTGACGGCTGAACCGAGCGACAACTGGTA
ACTENRITScrop_BRIP72967      AAATGGTTGAAAAAGCTAATCGTGACGGCTGAACCGAGCGACAACTGGTA
ACTENRITScrop_BRIP72968      AAATGGTTGAAAAAGCTAATTGTGACGGCTGAACCGAGCGACAACTGGTA
ACTENRITScrop_HMLAC05119     AAATGGTTGAAAAAGCTAATCGTGACGGCTGAACCGAGCGACAACTGGTA
ACTENRITScrop_CBS129.79      AAATGGTTGAAAAAGCTAATCGTGACGGCTGAACCGAGCGACAACTGGTA
ACTENRITScrop_CBS130.79      AAATGGTTGAAAAAGCTAATCGTGACGGCTGAACCGAGCGACAACTGGTA
ACTENRITScrop_BRIP72107      AAATGGTTGAAAAGGCTAATCGTGACGGCTGAACCGAGCGACAACTGGTA
ACTENRITScrop_BRIP72108      AAATGGTTGAAAAGGCTAATCGTGACGGCTGAACCGAGCGACAACTGGTA
ACTENRITScrop_BRIP72105      AAATGGTTGAAAAGGCTAATCGTGACGGCTGAACCGAGCGACAACTGGTA
ACTENRITScrop_BRIP72104      AAATGGTTGAAAAGGCTAATCGTGACGGCTGAACCGAGCGACAACTGGTA
ACTENRITScrop_BRIP72111      AAATGGTTGAAAAGGCTAATCGTGACGGCTGAACCGAGCGACAACTGGTA
ACTENRITScrop_BRIP72109      AAATGGTTGAAAAGGCTAATCGTGACGGCTGAACCGAGCGACAACTGGTA
ACTENRITScrop_BRIP76212      AAATGGTTGAAAAGGCTAATCGTGACGGCTGAACCGAGCGACAACTGGTA
ACTENRITScrop_BRIP76210      AAATGGTTGAAAAGGCTAATCGTGACGGCTGAACCGAGCGACAACTGGTA
ACTENRITScrop_BRIP76211      AAATGGTTGAAAAGGCTAATCGTGACGGCTGAACCGAGCGACAACTGGTA
ACTENRITScrop_BRIP66222      AAATGGTTGAAAAGGCTAATCGTGACGGCTGAACCGAGCGACAACTGGTA
ACTENRITScrop_LS1a           AAATGGTTGAAAAGGCTAATCGTGACGGCTGAACCGAGCGACAACTGGTA
ACTENRITScrop_BgrA           AAATGGTTGAAAAGGCTAATCGTGACGGCTGAACCGAGCGACAACTGGTA
ACTENRITScrop_BgrB           AAATGGTTGAAAAGGCTAATCGTGACGGCTGAACCGAGCGACAACTGGTA
ACTENRITScrop_BgrC           AAATGGTTGAAAAGGCTAATCGTGACGGCTGAACCGAGCGACAACTGGTA
ACTENRITScrop_BRIP72100      AAATGGTTGAAAAGGCTAATCGTGACGGCTGAACCGAGCGACAACTGGTA
ACTENRITScrop_BRIP72098      AAATGGTTGAAAAGGCTAATCGTGACGGCTGAACCGAGCGACAACTGGTA
ACTENRITScrop_BRIP72099      AAATGGTTGAAAAGGCTAATCGTGACGGCTGAACCGAGCGACAACTGGTA
ACTENRITScrop_DSM2222        AAATGGTTGAAAAGGCTAATCGTGACGGCTGAACCGAGCGACAACTGGTA
ACTENRITScrop_CBS132225      AAATGGTTGAAAAGGCTAATCGTGACGGCTGAACCGAGCGACAACTGGTA
ACTENRITScrop_CBS132347      AAATGGTTGAAAAGGCTAATCGTGACGGCTGAACCGAGCGACAACTGGTA
ACTENRITScrop_ATCC2010561a   AAATGGTTGAAAAGGCTAATCGTGACGGCTGAACCGAGCGACAACTGGTA
ACTENRITScrop_ATCC201056     AAATGGTTGAAAAGGCTAATCGTGACGGCTGAACCGAGCGACAACTGGTA
ACTENRITScrop_Trb            AAATGGTTGAAAAGGCTAATCGTGACGGCTGAACCGAGCGACAACTGGTA
ACTENRITScrop_ATCC2010560a   AAATGGTTGAAAAGGCTAATCGTGACGGCTGAACCGAGCGACAACTGGTA
ACTENRITScrop_Vitis79        AAATGGTTGAAAAGGCTAATCGTGACGGCTGAACCGAGCGACAACTGGTA
ACTENRITScrop_BRIP72110      AAATGGTTGAAAAGGCTAATCGTGACGGCTGAACCGAGCGACAACTGGTA
ACTENRITScrop_RS1a           AAATGGTTGAAAAGGCTAATCGTGACGGCTGAACCGAGCGACAACTGGTA
ACTENRITScrop_AQ10           AAATGGTTGAAAAGGCTAATCGTGACGGCTGAACCGAGCGACAACTGGTA
ACTENRITScrop_CBS132224      AAATGGTTGAAAAGGCTAATCGTGACGGCTGAACCGAGCGACAACTGGTA
ACTENRITScrop_CBS133.32      AAATGGTTGAAAAGGCTAATCGTGACGGCTGAACCGAGCGACAACTGGTA
ACTENRITScrop_CBS131.31      AAATGGTTGAGAAGGCTAATCGTGACGGCTGAACCAAGCAACAACTGGTA
ACTENRITScrop_RU2a           AAATGGTTGAGAAGGCTAATCGTGACGGCTGAACCAAGCAACAACTGGTA
ACTENRITScrop_RU4b           AAATGGTTGAGAAGGCTAATCGTGACGGCTGAACCAAGCAACAACTGGTA
ACTENRITScrop_RU1b           AAATGGTTGAGAAGGCTAATCGTGACGGCTGAACCAAGCAACAACTGGTA
ACTENRITScrop_A47b           AAATGGTTGAAAAAGCTAATCGTGACGGCTGAACCGAGTGACAACTGGTA
ACTENRITScrop_CBS132219      AAATGGTTGAAAAAGCTAATCGTGACGGCTGAACCGAGTGACAACTGGTA
ACTENRITScrop_ATCC20105609a  AAATGGTTGAAAAAGCTAATCGTGACGGCTGAACCGAGTGACAACTGGTA
ACTENRITScrop_BRIP72097      AAATGGTTGAAGAAGCTTATCGTGACGGCTGAACCGAGTCACAACTGGTA
ACTENRITScrop_GYER           AAATGGTTGAAGAAGCTTATCGTGACGGCTGAACCGAGTCACAACTGGTA
ACTENRITScrop_CBS132220      AAATGGTTGAAGAAGCTTATCGTGACGGCTGAACCGAGTCACAACTGGTA

ACTENRITScrop_3616Aa         TCACATTTACGACAATCGTGTATTACCGTAAGTGTATTAGTAACCCACAC
ACTENRITScrop_9031Aa         TCACATTTACGACAATCGTGTATTACCGTAAGTGTATTAGTAACCCACAC
ACTENRITScrop_263            TCACATTTACGACAATCGTGTATTACCGTAAGTGTATTAGTAACCCACAC
ACTENRITScrop_BRIP72101      TCACATTTACGACAATCGTGTATTACCGTAAGTGTATTAGTAACCCACAC
ACTENRITScrop_BRIP72102      TCACATTTACGACAATCGTGTATTACCGTAAGTGTATTAGTAACCCACAC
ACTENRITScrop_BRIP72103      TCACATTTACGACAATCGTGTATTACCGTAAGTGTATTAGTAACCCACAC
ACTENRITScrop_2931Aa         TCACATTTACGACAATCGTGTATTACCGTAAGTGTATTAGTAACCCACAC
ACTENRITScrop_BRIP72966      TCACATTTACGACAATCGTGTATTACCGTAAGTGTATTAGAAACCCACAC
ACTENRITScrop_BRIP72967      TCACATTTACGACAATCGTGTATTACCGTAAGTGTATTAGAAACCCACAC
ACTENRITScrop_BRIP72968      TCACATTTACGACAATCGTGTGTTACCGTAAGTGTATTAGTAACCCACAC
ACTENRITScrop_HMLAC05119     TCACATTTACGACAATCGTGTATTACCGTAAGTGTATTAGAAACCCACAC
ACTENRITScrop_CBS129.79      TCACATTTACGACAATCGTGTATTACCGTAAGTGTATTAGTAACCCACAC
ACTENRITScrop_CBS130.79      TCACATTTACGACAATCGTGTATTACCGTAAGTGTATTAGTAACCCACAC
ACTENRITScrop_BRIP72107      TCACATTTACGACAATCGTGTATTACCGTAAGTGTATTAGCAGCCCACAC
ACTENRITScrop_BRIP72108      TCACATTTACGACAATCGTGTATTACCGTAAGTGTATTAGCAGCCCACAC
ACTENRITScrop_BRIP72105      TCACATTTACGACAATCGTGTATTACCGTAAGTGTATTAGCAGCCCACAC
ACTENRITScrop_BRIP72104      TCACATTTACGACAATCGTGTATTACCGTAAGTGTATTAGCAGCCCACAC
ACTENRITScrop_BRIP72111      TCACATTTACGACAATCGTGTATTACCGTAAGTGTATTAGCAGCCCACAC
ACTENRITScrop_BRIP72109      TCACATTTACGACAATCGTGTATTACCGTAAGTGTATTAGCAGCCCACAC
ACTENRITScrop_BRIP76212      TCACATTTACGACAATCGTGTATTACCGTAAGTGTATTAGCAGCCCACAC
ACTENRITScrop_BRIP76210      TCACATTTACGACAATCGTGTATTACCGTAAGTGTATTAGCAGCCCACAT
ACTENRITScrop_BRIP76211      TCACATTTACGACAATCGTGTATTACCGTAAGTGTATTAGCAGCCCACAT
ACTENRITScrop_BRIP66222      TCACATTTACGACAATCGTGTATTACCGTAAGTGTATTAGCAGCCCACAC
ACTENRITScrop_LS1a           TCACATTTACGACAATCGTGTATTACCGTAAGTGTATTAGCAGCCCACAC
ACTENRITScrop_BgrA           TCACATTTACGACAATCGTGTATTACCGTAAGTGTATTAGCAGCCCACAT
ACTENRITScrop_BgrB           TCACATTTACGACAATCGTGTATTACCGTAAGTGTATTAGCAGCCCACAT
ACTENRITScrop_BgrC           TCACATTTACGACAATCGTGTATTACCGTAAGTGTATTAGCAGCCCACAT
ACTENRITScrop_BRIP72100      TCACATTTACGACAATCGTGTATTACCGTAAGTGTATTAGCAGCCCACAT
ACTENRITScrop_BRIP72098      TCACATTTACGACAATCGTGTATTACCGTAAGTGTATTAGCAGCCCACAT
ACTENRITScrop_BRIP72099      TCACATTTACGACAATCGTGTATTACCGTAAGTGTATTAGCAGCCCACAT
ACTENRITScrop_DSM2222        TCACATTTACGACAATCGTGTATTACCGTAAGTGTATTAGCAGCCCACAT
ACTENRITScrop_CBS132225      TCACATTTACGACAATCGTGTATTACCGTAAGTGTATTAGCAGCCCACAT
ACTENRITScrop_CBS132347      TCACATTTACGACAATCGTGTATTACCGTAAGTGTATTAGCAGCCCACAT
ACTENRITScrop_ATCC2010561a   TCACATTTACGACAATCGTGTATTACCGTAAGTGTATTAGCAGCCCACAC
ACTENRITScrop_ATCC201056     TCACATTTACGACAATCGTGTATTACCGTAAGTGTATTAGCAGCCCACAC
ACTENRITScrop_Trb            TCACATTTACGACAATCGTGTATTACCGTAAGTGTATTAGCAGCCCACAC
ACTENRITScrop_ATCC2010560a   TCACATTTACGACAATCGTGTATTACCGTAAGTGTATTAGCAGCCCACAC
ACTENRITScrop_Vitis79        TCACATTTACGACAATCGTGTATTACCGTAAGTGTATTAGCAGCCCACAT
ACTENRITScrop_BRIP72110      TCACATTTACGACAATCGTGTATTACCGTAAGTGTATTAGCAGCCCACAT
ACTENRITScrop_RS1a           TCACATTTACGACAATCGTGTATTACCGTAAGTGTATTAGCAGCCCACAT
ACTENRITScrop_AQ10           TCACATTTACGACAATCGTGTATTACCGTAAGTGTATTAGCAGCCCACAC
ACTENRITScrop_CBS132224      TCATATTTACGACAATCGTGTATTACCGTAAGTGTATTAGCAGCCCACAT
ACTENRITScrop_CBS133.32      TCACATTTACGACAATCGTGTATTACCGTAAGTGTATTAGCAGCCCACAT
ACTENRITScrop_CBS131.31      TCACATTTACGACAATCGTGTATTACCGTAAGTGTATTAGCAACCCAAAC
ACTENRITScrop_RU2a           TCACATTTACGACAATCGTGTATTACCGTAAGTGTATTAGCAACCCAAAC
ACTENRITScrop_RU4b           TCACATTTACGACAATCGTGTATTACCGTAAGTGTATTAGCAACCCAAAC
ACTENRITScrop_RU1b           TCACATTTACGACAATCGTGTATTACCGTAAGTGTATTAGCAACCCAAAC
ACTENRITScrop_A47b           TCACATTTACGACAATCGTGTACTACCGTAAGTGTATTAGCCATGCACAC
ACTENRITScrop_CBS132219      TCACATTTACGACAATCGTGTACTACCGTAAGTGTATTAGCCATGCACAC
ACTENRITScrop_ATCC20105609a  TCACATTTACGACAATCGTGTACTACCGTAAGTGTATTAGCCATGCACAC
ACTENRITScrop_BRIP72097      TCATATTTACGACAATCGTGTACTACCGTAAGTGTATTAGCCATGCACAC
ACTENRITScrop_GYER           TCATATTTACGACAATCGTGTACTACCGTAAGTGTATTAGCCATGCACAC
ACTENRITScrop_CBS132220      TCATATTTACGACAATCGTGTACTACCGTAAGTGTATTAGCCATGCACAC

ACTENRITScrop_3616Aa         ATTATAATCCGACACTAATACGACGAAGAACAACCATCGACCCGGATGAA
ACTENRITScrop_9031Aa         ATTATAATCCGACACTAATACGACGAAGAACAACCATCGACCCGGATGAA
ACTENRITScrop_263            ATTATAATCCGACACTAATACGACGAAGAACAACCATCGACCCGGATGAA
ACTENRITScrop_BRIP72101      ATTATAGTCCGACACTAATACGACGAAGAACAACCGTCGACCCGGATGAA
ACTENRITScrop_BRIP72102      ATTATAGTCCGACACTAATACGACGAAGAACAACCGTCGACCCGGATGAA
ACTENRITScrop_BRIP72103      ATTATAGTCCGACACTAATACGACGAAGAACAACCGTCGACCCGGATGAA
ACTENRITScrop_2931Aa         ATTATAGTCCGACACTAATACGACGAAGAACAACCGTCGACCCGGATGAA
ACTENRITScrop_BRIP72966      ATTATAATCCGACACTAATACGACGAAGAACAACCGTCGACCCGGATGAA
ACTENRITScrop_BRIP72967      ATTATAATCCGACACTAATACGACGAAGAACAACCGTCGACCCGGATGAA
ACTENRITScrop_BRIP72968      ATTGTAATCTGACACTAATACGACGAAGAACAACCGTCGACCCGGATGAA
ACTENRITScrop_HMLAC05119     ATTATAATCCGACACTAATACGACGAAGAACAACCGTCGACCCGGATGAA
ACTENRITScrop_CBS129.79      ATTATAATCCGACACTAATACGACGAAGAACAACCATCGACCCGGATGAA
ACTENRITScrop_CBS130.79      ATTATAATCCGACACTAATACGACGAAGAACAACCATCGACCCGGATGAA
ACTENRITScrop_BRIP72107      ATTATAATCCGATACTAATAAGACGAAGAACAACCGTCGACCCGGATGAA
ACTENRITScrop_BRIP72108      ATTATAATCCGATACTAATAAGACGAAGAACAACCGTCGACCCGGATGAA
ACTENRITScrop_BRIP72105      ATTATAATCCGATACTAATAAGACGAAGAACAACCGTCGACCCGGATGAA
ACTENRITScrop_BRIP72104      ATTATAATCCGATACTAATAAGACGAAGAACAACCGTCGACCCGGATGAA
ACTENRITScrop_BRIP72111      ATTATAATCCGATACTAATAAGACGAAGAACAACCGTCGACCCGGATGAA
ACTENRITScrop_BRIP72109      ATTATAATCCGATACTAATAAGACGAAGAACAACCGTCGACCCGGATGAA
ACTENRITScrop_BRIP76212      ATTATAATCCGATACTAATACGACGAAGAACAACCGTCGACCCGGATGAA
ACTENRITScrop_BRIP76210      ATTATAATCCGATACTAATACGACGAAGAACAACCGTCGACCCGGATGAA
ACTENRITScrop_BRIP76211      ATTATAATCCGATACTAATACGACGAAGAACAACCGTCGACCCGGATGAA
ACTENRITScrop_BRIP66222      ATTATAATCCGATACTAATCCGACGAAGAACAACCGTCGACCCGGATGAA
ACTENRITScrop_LS1a           ATTATAATCCGATACTAATACGACGAAGAACAACCGTCGACCCGGATGAA
ACTENRITScrop_BgrA           ATTATAATCCGATACTAATACGACGAAGAACAACCGTCGACCCGGATGAA
ACTENRITScrop_BgrB           ATTATAATCCGATACTAATACGACGAAGAACAACCGTCGACCCGGATGAA
ACTENRITScrop_BgrC           ATTATAATCCGATACTAATACGACGAAGAACAACCGTCGACCCGGATGAA
ACTENRITScrop_BRIP72100      ATTATAATCCGATACTAATACGACGAAGAACAACCGTCGACCCGGATGAA
ACTENRITScrop_BRIP72098      ATTATAATCCGATACTAATACGACGAAGAACAACCGTCGACCCGGATGAA
ACTENRITScrop_BRIP72099      ATTATAATCCGATACTAATACGACGAAGAACAACCGTCGACCCGGATGAA
ACTENRITScrop_DSM2222        ATTATAATCCGATACTAATACGACGAAGAACAACCGTCGACCCGGATGAA
ACTENRITScrop_CBS132225      ATTATAATCCGATACTAATACGACGAAGAACAACCGTCGACCCGGATGAA
ACTENRITScrop_CBS132347      ATTATAATCCGATACTAATACGACGAAGAACAACCGTCGACCCGGATGAA
ACTENRITScrop_ATCC2010561a   ATTATAATCCGATACTAATACGACGAAGAACAACCGTCGACCCGGATGAA
ACTENRITScrop_ATCC201056     ATTATAATCCGATACTAATACGACGAAGAACAACCGTCGACCCGGATGAA
ACTENRITScrop_Trb            ATTATAATCCGATACTAATACGACGAAGAACAACCGTCGACCCGGATGAA
ACTENRITScrop_ATCC2010560a   ATTATAATCCGATACTAATACGACGAAGAACAACCGTCGACCCGGATGAA
ACTENRITScrop_Vitis79        ATTATAATCCGATACTAATACGACGAAGAACAACCGTCGACCCGGATGAA
ACTENRITScrop_BRIP72110      ATTATAATCCGATACTAATACGACGAAGAACAACCGTCGACCCGGATGAA
ACTENRITScrop_RS1a           ATTATAATCCGATACTAATACGACGAAGAACAACCGTCGACCCGGATGAA
ACTENRITScrop_AQ10           ATTATAATCCGATACTAATACGACGAAGAACAACCGTCGACCCGGATGAA
ACTENRITScrop_CBS132224      ATTATAATCCGATACTAATACGACGAAGAACAACCGTCGACCCGGATGAA
ACTENRITScrop_CBS133.32      ATTATAATCCGATACTAATACGACGAAGAACAACCGTCGACCCGGATGAA
ACTENRITScrop_CBS131.31      ACCATAATTCGACACTAATACGACGAAGAACAACCGTCGACCCGGATGAA
ACTENRITScrop_RU2a           ACCATAATTCGACACTAATACGACGAAGAACAACCGTCGACCCGGATGAA
ACTENRITScrop_RU4b           ACCATAATTCGACACTAATACGACGAAGAACAACCGTCGACCCGGATGAA
ACTENRITScrop_RU1b           ACCATAATTCGACACTAATACGACGAAGAACAACCGTCGACCCGGATGAA
ACTENRITScrop_A47b           ATCCTAATCCGACACTAATACAATGAAGAACAACCGTCGACCCTGATGAA
ACTENRITScrop_CBS132219      ATCCTAATCCGACACTAATACAATGAAGAACAACCGTCGACCCTGATGAA
ACTENRITScrop_ATCC20105609a  ATCCTAATCCGACACTAATACAATGAAGAACAACCGTCGACCCTGATGAA
ACTENRITScrop_BRIP72097      ATCCCAATCCGACACTGATACAATGAAGAACAACCGTCGACCCTGATGAA
ACTENRITScrop_GYER           ATCCCAATCCGACACTGATACAATGAAGAACAACCGTCGACCCTGATGAA
ACTENRITScrop_CBS132220      ATCCCAATCCGACACTGATACAATGAAGAACAACCGTCGACCCTGATGAA

ACTENRITScrop_3616Aa         GCTGCCAAGAACGCCAACTGGTGGATGGACGACCGTTATGCTATCTACGA
ACTENRITScrop_9031Aa         GCTGCCAAGAACGCCAACTGGTGGATGGACGACCGTTATGCTATCTACGA
ACTENRITScrop_263            GCTGCCAAGAACGCCAACTGGTGGATGGACGACCGTTATGCTATCTACGA
ACTENRITScrop_BRIP72101      GCTGCCAAGAACGCAAACTGGTGGATGGACGACCGTTATGCTATCTACGA
ACTENRITScrop_BRIP72102      GCTGCCAAGAACGCAAACTGGTGGATGGACGACCGTTATGCTATCTACGA
ACTENRITScrop_BRIP72103      GCTGCCAAGAACGCAAACTGGTGGATGGACGACCGTTATGCTATCTACGA
ACTENRITScrop_2931Aa         GCTGCCAAGAACGCAAACTGGTGGATGGACGACCGTTATGCTATCTACGA
ACTENRITScrop_BRIP72966      GCTGCCAAGAACGCAAACTGGTGGATGGACGACCGTTATGCTATCTACGA
ACTENRITScrop_BRIP72967      GCTGCCAAGAACGCAAACTGGTGGATGGACGACCGTTATGCTATCTACGA
ACTENRITScrop_BRIP72968      GCTGCCAAGAACGCAAACTGGTGGATGGACGACCGTTATGCTATCTACGA
ACTENRITScrop_HMLAC05119     GCTGCCAAGAACGCAAACTGGTGGATGGACGACCGTTATGCTATCTACGA
ACTENRITScrop_CBS129.79      GCTGCCAAGAACGCCAACTGGTGGATGGACGACCGTTATGCTATCTACGA
ACTENRITScrop_CBS130.79      GCTGCCAAGAACGCCAACTGGTGGATGGACGACCGTTATGCTATCTACGA
ACTENRITScrop_BRIP72107      GCTGCCAAGAACGCCAACTGGTGGATGGACGACCGTTATGCTATCTACGA
ACTENRITScrop_BRIP72108      GCTGCCAAGAACGCCAACTGGTGGATGGACGACCGTTATGCTATCTACGA
ACTENRITScrop_BRIP72105      GCTGCCAAGAACGCCAACTGGTGGATGGACGACCGTTATGCTATCTACGA
ACTENRITScrop_BRIP72104      GCTGCCAAGAACGCCAACTGGTGGATGGACGACCGTTATGCTATCTACGA
ACTENRITScrop_BRIP72111      GCTGCCAAGAACGCCAACTGGTGGATGGACGACCGTTATGCTATCTACGA
ACTENRITScrop_BRIP72109      GCTGCCAAGAACGCCAACTGGTGGATGGACGACCGTTATGCTATCTACGA
ACTENRITScrop_BRIP76212      GCTGCCAAGAACGCCAACTGGTGGATGGACGACCGTTATGCTATCTACGA
ACTENRITScrop_BRIP76210      GCTGCCAAGAACGCCAACTGGTGGATGGACGACCGTTATGCTATCTACGA
ACTENRITScrop_BRIP76211      GCTGCCAAGAACGCCAACTGGTGGATGGACGACCGTTATGCTATCTACGA
ACTENRITScrop_BRIP66222      GCTGCCAAGAACGCCAACTGGTGGATGGACGACCGTTATGCTATCTACGA
ACTENRITScrop_LS1a           GCTGCCAAGAACGCCAACTGGTGGATGGACGACCGTTATGCTATCTACGA
ACTENRITScrop_BgrA           GCTGCCAAGAACGCCAACTGGTGGATGGACGACCGTTATGCTATCTACGA
ACTENRITScrop_BgrB           GCTGCCAAGAACGCCAACTGGTGGATGGACGACCGTTATGCTATCTACGA
ACTENRITScrop_BgrC           GCTGCCAAGAACGCCAACTGGTGGATGGACGACCGTTATGCTATCTACGA
ACTENRITScrop_BRIP72100      GCTGCCAAGAACGCCAACTGGTGGATGGACGACCGTTATGCTATCTACGA
ACTENRITScrop_BRIP72098      GCTGCCAAGAACGCCAACTGGTGGATGGACGACCGTTATGCTATCTACGA
ACTENRITScrop_BRIP72099      GCTGCCAAGAACGCCAACTGGTGGATGGACGACCGTTATGCTATCTACGA
ACTENRITScrop_DSM2222        GCTGCCAAGAACGCCAACTGGTGGATGGACGACCGTTATGCTATCTACGA
ACTENRITScrop_CBS132225      GCTGCCAAGAACGCCAACTGGTGGATGGACGACCGTTATGCTATCTACGA
ACTENRITScrop_CBS132347      GCTGCCAAGAACGCCAACTGGTGGATGGACGACCGTTATGCTATCTACGA
ACTENRITScrop_ATCC2010561a   GCTGCCAAGAACGCCAACTGGTGGATGGACGACCGTTATGCTATCTACGA
ACTENRITScrop_ATCC201056     GCTGCCAAGAACGCCAACTGGTGGATGGACGACCGTTATGCTATCTACGA
ACTENRITScrop_Trb            GCTGCCAAGAACGCCAACTGGTGGATGGACGACCGTTATGCTATCTACGA
ACTENRITScrop_ATCC2010560a   GCTGCCAAGAACGCCAACTGGTGGATGGACGACCGTTATGCTATCTACGA
ACTENRITScrop_Vitis79        GCTGCCAAGAACGCCAACTGGTGGATGGACGACCGTTATGCTATCTACGA
ACTENRITScrop_BRIP72110      GCTGCCAAGAACGCCAACTGGTGGATGGACGACCGTTATGCTATCTACGA
ACTENRITScrop_RS1a           GCTGCCAAGAACGCCAACTGGTGGATGGACGACCGTTATGCTATCTACGA
ACTENRITScrop_AQ10           GCTGCCAAGAACGCCAACTGGTGGATGGACGACCGTTATGCTATCTACGA
ACTENRITScrop_CBS132224      GCTGCCAAGAACGCCAACTGGTGGATGGACGACCGTTATGCTATCTACGA
ACTENRITScrop_CBS133.32      GCTGCCAAGAACGCCAACTGGTGGATGGACGACCGTTATGCTATCTACGA
ACTENRITScrop_CBS131.31      GCTGCCAAGAACGCCAACTGGTGGATGGACGACCGTTATGCCATCTACGA
ACTENRITScrop_RU2a           GCTGCCAAGAACGCCAACTGGTGGATGGACGACCGTTATGCCATCTACGA
ACTENRITScrop_RU4b           GCTGCCAAGAACGCCAACTGGTGGATGGACGACCGTTATGCCATCTACGA
ACTENRITScrop_RU1b           GCTGCCAAGAACGCCAACTGGTGGATGGACGACCGTTATGCCATCTACGA
ACTENRITScrop_A47b           GCAGCCAAGAACGCCAACTGGTGGATGGATGACCGTTATGCTATCTACGA
ACTENRITScrop_CBS132219      GCAGCCAAGAACGCCAACTGGTGGATGGATGACCGTTATGCTATCTACGA
ACTENRITScrop_ATCC20105609a  GCAGCCAAGAACGCCAACTGGTGGATGGATGACCGTTATGCTATCTACGA
ACTENRITScrop_BRIP72097      GCAGCCAAGAACGCCAACTGGTGGATGGATGACCGTTATGCTATCTACGA
ACTENRITScrop_GYER           GCAGCCAAGAACGCCAACTGGTGGATGGATGACCGTTATGCTATCTACGA
ACTENRITScrop_CBS132220      GCAGCCAAGAACGCCAACTGGTGGATGGATGACCGTTATGCTATCTACGA

ACTENRITScrop_3616Aa         TCTAAGCCCCAATTCGGCCATTGCCCATCCGGCACACAATGAGACGCTTG
ACTENRITScrop_9031Aa         TCTAAGCCCCAATTCGGCCATTGCCCATCCGGCACACAATGAGACGCTTG
ACTENRITScrop_263            TCTAAGCCCCAATTCGGCCATTGCCCATCCGGCACACAATGAGACGCTTG
ACTENRITScrop_BRIP72101      TCTAAGCCCCAATTCGGCCATTGCCCATCCGGCACACAATGAGACGCTTG
ACTENRITScrop_BRIP72102      TCTAAGCCCCAATTCGGCCATTGCCCATCCGGCACACAATGAGACGCTTG
ACTENRITScrop_BRIP72103      TCTAAGCCCCAATTCGGCCATTGCCCATCCGGCACACAATGAGACGCTTG
ACTENRITScrop_2931Aa         TCTAAGCCCCAATTCGGCCATTGCCTATCCGGCACACAATGAGACGCTTG
ACTENRITScrop_BRIP72966      TCTAAGCCCCAATTCGGCCATTGCCTATCCGGCACACAATGAGACGCTGT
ACTENRITScrop_BRIP72967      TCTAAGCCCCAATTCGGCCATTGCCTATCCGGCACACAATGAGACGCTGT
ACTENRITScrop_BRIP72968      TCTAAGCCCCAATTCGGCCATTGCCTATCCGGCACACAATGAGACGCTTT
ACTENRITScrop_HMLAC05119     TCTAAGCCCCAATTCGGCCATTGCCTATCCGGCACACAATGAGACGCTTT
ACTENRITScrop_CBS129.79      TCTAAGCCCCAATTCGGCCATTGCCTATCCAGCACACAATGAGACGCTTG
ACTENRITScrop_CBS130.79      TCTAAGCCCCAATTCGGCCATTGCCTATCCAGCACACAATGAGACGCTTG
ACTENRITScrop_BRIP72107      TCTAAGCCCCAATTCGGCCATTGCCTATCCGGCACACAACGAGACACTTG
ACTENRITScrop_BRIP72108      TCTAAGCCCCAATTCGGCCATTGCCTATCCGGCACACAACGAGACACTTG
ACTENRITScrop_BRIP72105      TCTAAGCCCCAATTCGGCCATTGCCTATCCGGCACACAACGAGACACTTG
ACTENRITScrop_BRIP72104      TCTAAGCCCCAATTCGGCCATTGCCTATCCGGCACACAACGAGACACTTG
ACTENRITScrop_BRIP72111      TCTAAGCCCCAATTCGGCCATTGCCTATCCGGCACACAACGAGACACTTG
ACTENRITScrop_BRIP72109      TCTAAGCCCCAATTCGGCCATTGCCTATCCGGCACACAACGAGACACTTG
ACTENRITScrop_BRIP76212      TCTAAGCCCCAATTCGGCCATTGCCTATCCGGCACACAACGAGACACTTG
ACTENRITScrop_BRIP76210      TCTAAGCCCCAATTCTGCCATTGCCTATCCGGCACACAACGAGACACTTG
ACTENRITScrop_BRIP76211      TCTAAGCCCCAATTCTGCCATTGCCTATCCGGCACACAACGAGACACTTG
ACTENRITScrop_BRIP66222      TCTAAGCCCCAATTCGGCCATTGCCTATCCGGCACACAACGAGACACTTG
ACTENRITScrop_LS1a           TCTAAGCCCCAATTCGGCCATTGCCTATCCGGCACACAACGAGACACTTG
ACTENRITScrop_BgrA           TCTAAGCCCCAATTCTGCCATTGCCTATCCGGCACACAACGAGACACTTG
ACTENRITScrop_BgrB           TCTAAGCCCCAATTCTGCCATTGCCTATCCGGCACACAACGAGACACTTG
ACTENRITScrop_BgrC           TCTAAGCCCCAATTCTGCCATTGCCTATCCGGCACACAACGAGACACTTG
ACTENRITScrop_BRIP72100      TCTAAGCCCCAATTCTGCCATTGCCTATCCGGCACACAACGAGACACTTG
ACTENRITScrop_BRIP72098      TCTAAGCCCCAATTCTGCCATTGCCTATCCGGCACACAACGAGACACTTG
ACTENRITScrop_BRIP72099      TCTAAGCCCCAATTCTGCCATTGCCTATCCGGCACACAACGAGACACTTG
ACTENRITScrop_DSM2222        TCTAAGCCCCAATTCTGCCATTGCCTATCCGGCACACAACGAGACACTTG
ACTENRITScrop_CBS132225      TCTAAGCCCCAATTCTGCCATTGCCTATCCGGCACACAACGAGACACTTG
ACTENRITScrop_CBS132347      TCTAAGCCCCAATTCTGCCATTGCCTATCCGGCACACAACGAGACACTTG
ACTENRITScrop_ATCC2010561a   TCTAAGCCCCAATTCGGCCATTGCCTATCCGGCACACAACGAGACACTTG
ACTENRITScrop_ATCC201056     TCTAAGCCCCAATTCGGCCATTGCCTATCCGGCACACAACGAGACACTTG
ACTENRITScrop_Trb            TCTAAGCCCCAATTCGGCCATTGCCTATCCGGCACACAACGAGACACTTG
ACTENRITScrop_ATCC2010560a   TCTAAGCCCCAATTCGGCCATTGCCTATCCGGCACACAACGAGACACTTG
ACTENRITScrop_Vitis79        TCTAAGCCCCAATTCTGCCATTGCCTATCCGGCACACAACGAGACACTTG
ACTENRITScrop_BRIP72110      TCTAAGCCCCAATTCTGCCATTGCCTATCCGGCACACAACGAGACACTTG
ACTENRITScrop_RS1a           TCTAAGCCCCAATTCTGCCATTGCCTATCCGGCACACAACGAGACACTTG
ACTENRITScrop_AQ10           TCTAAGCCCCAATTCGGCCATTGCCTATCCGGCACACAACGAGACACTTG
ACTENRITScrop_CBS132224      TCTAAGCCCCAATTCTGCCATTGCCTATCCGGCACACAACGAGACACTTG
ACTENRITScrop_CBS133.32      TCTAAGCCCCAATTCTGCCATTGCCTATCCGGCACACAACGAGACACTTG
ACTENRITScrop_CBS131.31      TCTAAGCCCCAATTCGGCCATTGCCTATCCGGCACATAACGAGACACTTG
ACTENRITScrop_RU2a           TCTAAGCCCCAATTCGGCCATTGCCTATCCGGCACATAACGAGACACTTG
ACTENRITScrop_RU4b           TCTAAGCCCCAATTCGGCCATTGCCTATCCGGCACATAACGAGACACTTG
ACTENRITScrop_RU1b           TCTAAGCCCCAATTCGGCCATTGCCTATCCGGCACATAACGAGACACTTG
ACTENRITScrop_A47b           TCTAAGCCCTAACTCGGCCATTGCCTATCCGGCTCACAATGAGAGGATTG
ACTENRITScrop_CBS132219      TCTAAGCCCTAACTCGGCCATTGCCTATCCGGCTCACAATGAGACGATTG
ACTENRITScrop_ATCC20105609a  TCTAAGCCCTAACTCGGCCATTGCCTATCCGGCTCACAATGAGACGATTG
ACTENRITScrop_BRIP72097      TCTAAGCCCTAACTCGGCCATTGCCTATCCGGCACACAATGAGACGATTG
ACTENRITScrop_GYER           TCTAAGCCCTAACTCGGCCATTGCCTATCCGGCACACAATGAGACGATTG
ACTENRITScrop_CBS132220      TCTAAGCCCTAACTCGGCCATTGCCTATCCGGCACACAATGAGACGATTG

ACTENRITScrop_3616Aa         ACATCGAATCAGCAGCAAAGACTTACAAAGTCCAAGGGTACGCGTACAGT
ACTENRITScrop_9031Aa         ACATCGAATCAGCAGCAAAGACTTACAAAGTCCAAGGGTACGCGTACAGT
ACTENRITScrop_263            ACATCGAATCAGCAGCAAAGACTTACAAAGTCCAAGGGTACGCGTACAGT
ACTENRITScrop_BRIP72101      ACATCGAATCAGCAGCAAAGACTTACAAAGTCCAAGGGTACGCGTACAGT
ACTENRITScrop_BRIP72102      ACATCGAATCAGCAGCAAAGACTTACAAAGTCCAAGGGTACGCGTACAGT
ACTENRITScrop_BRIP72103      ACATCGAATCAGCAGCAAAGACTTACAAAGTCCAAGGGTACGCGTACAGT
ACTENRITScrop_2931Aa         ACATCGAATTAGCAGCAAAGACTTACAAAGTCCAAGGGTACGCGTACAGT
ACTENRITScrop_BRIP72966      ACATCGAATCAGCAGCAAAGACTTACAAAGTCCAAGGGTACGCGTACAGT
ACTENRITScrop_BRIP72967      ACATCGAATCAGCAGCAAAGACTTACAAAGTCCAAGGGTACGCGTACAGT
ACTENRITScrop_BRIP72968      ACATCGAATCAGCAGCAAAGACTTACAAAGTCCAAGGGTACGCGTACAGT
ACTENRITScrop_HMLAC05119     ACATCGAATCAGCAGCAAAGACTTACAAAGTCCAAGGGTACGCGTACAGT
ACTENRITScrop_CBS129.79      ACATCGAATCAGCAGCAAAGACTTACAAAGTCCAAGGGTACGCGTACAGT
ACTENRITScrop_CBS130.79      ACATCGAATCAGCAGCAAAGACTTACAAAGTCCAAGGGTACGCGTACAGT
ACTENRITScrop_BRIP72107      AAATCGAATCAGCAGCAAAGACTTACAAAGTCCAAGGGTACGCGTACAGT
ACTENRITScrop_BRIP72108      AAATCGAATCAGCAGCAAAGACTTACAAAGTCCAAGGGTACGCGTACAGT
ACTENRITScrop_BRIP72105      AAATCGAATCAGCAGCAAAGACTTACAAAGTCCAAGGGTACGCGTACAGT
ACTENRITScrop_BRIP72104      AAATCGAATCAGCAGCAAAGACTTACAAAGTCCAAGGGTACGCGTACAGT
ACTENRITScrop_BRIP72111      AAATCGAATCAGCAGCAAAGACTTACAAAGTCCAAGGGTACGCGTACAGT
ACTENRITScrop_BRIP72109      AAATCGAATCAGCAGCAAAGACTTACAAAGTCCAAGGGTACGCGTACAGT
ACTENRITScrop_BRIP76212      AAATCGAATCAGCAGCAAAGACTTACAAAGTCCAAGGGTACGCGTACAGT
ACTENRITScrop_BRIP76210      AAATCGAATCAGCAGCAAAGACTTACAAAGTCCAAGGGTACGCGTACAGT
ACTENRITScrop_BRIP76211      AAATCGAATCAGCAGCAAAGACTTACAAAGTCCAAGGGTACGCGTACAGT
ACTENRITScrop_BRIP66222      AAATCGAATCAGCAGCAAAGACTTACAAAGTCCAAGGGTACGCGTACAGT
ACTENRITScrop_LS1a           AAATCGAATCAGCAGCAAAGACTTACAAAGTCCAAGGGTACGCGTACAGT
ACTENRITScrop_BgrA           AAATCGAATCAGCAGCAAAGACTTACAAAGTCCAAGGGTACGCGTACAGT
ACTENRITScrop_BgrB           AAATCGAATCAGCAGCAAAGACTTACAAAGTCCAAGGGTACGCGTACAGT
ACTENRITScrop_BgrC           AAATCGAATCAGCAGCAAAGACTTACAAAGTCCAAGGGTACGCGTACAGT
ACTENRITScrop_BRIP72100      AAATCGAATCAGCAGCAAAGACTTACAAAGTCCAAGGGTACGCGTACAGT
ACTENRITScrop_BRIP72098      AAATCGAATCAGCAGCAAAGACTTACAAAGTCCAAGGGTACGCGTACAGT
ACTENRITScrop_BRIP72099      AAATCGAATCAGCAGCAAAGACTTACAAAGTCCAAGGGTACGCGTACAGT
ACTENRITScrop_DSM2222        AAATCGAATCAGCAGCAAAGACTTACAAAGTCCAAGGGTACGCGTACAGT
ACTENRITScrop_CBS132225      AAATCGAATCAGCAGCAAAGACTTACAAAGTCCAAGGGTACGCGTACAGT
ACTENRITScrop_CBS132347      AAATCGAATCAGCAGCAAAGACTTACAAAGTCCAAGGGTACGCGTACAGT
ACTENRITScrop_ATCC2010561a   AAATCGAATCAGCAGCAAAGACTTACAAAGTCCAAGGGTACGCGTACAGT
ACTENRITScrop_ATCC201056     AAATCGAATCAGCAGCAAAGACTTACAAAGTCCAAGGGTACGCGTACAGT
ACTENRITScrop_Trb            AAATCGAATCAGCAGCAAAGACTTACAAAGTCCAAGGGTACGCGTACAGT
ACTENRITScrop_ATCC2010560a   AAATCGAATCAGCAGCAAAGACTTACAAAGTCCAAGGGTACGCGTACAGT
ACTENRITScrop_Vitis79        AAATCGAATCAGCAGCAAAGACTTACAAAATCCAAGGGTACGCGTACAGT
ACTENRITScrop_BRIP72110      AAATCGAATCAGCAGCAAAGACTTACAAAGTCCAAGGGTACGCGTACAGT
ACTENRITScrop_RS1a           AAATCGAATCAGCAGCAAAGACTTACAAAGTCCAAGGGTACGCGTACAGT
ACTENRITScrop_AQ10           AAATCGAATCAGCAGCAAAGACTTACAAAGTCCAAGGGTACGCGTACAGT
ACTENRITScrop_CBS132224      AAATCGAATCAGCAGCAAAGACTTACAAAGTCCAAGGGTACGCGTACAGT
ACTENRITScrop_CBS133.32      AAATCGAATCAGCAGCAAAGACTTACAAAGTCCAAGGGTACGCGTACAGT
ACTENRITScrop_CBS131.31      AAATCGAATCAGCAGCAAAGACTTACAAAGTCCAAGGGTACGCGTACAGT
ACTENRITScrop_RU2a           AAATCGAATCAGCAGCAAAGACTTACAAAGTCCAAGGGTACGCGTACAGT
ACTENRITScrop_RU4b           AAATCGAATCAGCAGCAAAGACTTACAAAGTCCAAGGGTACGCGTACAGT
ACTENRITScrop_RU1b           AAATCGAATCAGCAGCAAAGACTTACAAAGTCCAAGGGTACGCGTACAGT
ACTENRITScrop_A47b           GAATCGAATCAATAGCAAAGACTTATAAAGTCCAGGGATACGCGTACAGT
ACTENRITScrop_CBS132219      GAATCGAATCAATAGCAAAGACTTATAAAGTCCAGGGATACGCGTACAGT
ACTENRITScrop_ATCC20105609a  GAATCGAATCAATAGCAAAGACTTATAAAGTCCAGGGATACGCGTACAGT
ACTENRITScrop_BRIP72097      GACTCGAATCAATAGCAAAGACTTATAAAGTCCAGGGATACGCGTACAGT
ACTENRITScrop_GYER           GACTCGAATCAATAGCAAAGACTTATAAAGTCCAGGGATACGCGTACAGT
ACTENRITScrop_CBS132220      GACTCGAATCAATAGCAAAGACTTATAAAGTCCAGGGATACGCGTACAGT

ACTENRITScrop_3616Aa         GGCGGCGGACGCCGCGTCACTCGATGCGAAGTCTCACTGGACAAGGGAAA
ACTENRITScrop_9031Aa         GGCGGCGGACGCCGCGTCACTCGATGCGAAGTCTCACTGGACAAGGGAAA
ACTENRITScrop_263            GGCGGCGGACGCCGCGTCACTCGATGCGAAGTCTCACTGGACAAGGGAAA
ACTENRITScrop_BRIP72101      GGCGGCGGACGCCGCGTCACTCGATGCGAAGTCTCACTGGACAAGGGAAA
ACTENRITScrop_BRIP72102      GGCGGCGGACGCCGCGTCACTCGATGCGAAGTCTCACTGGACAAGGGAAA
ACTENRITScrop_BRIP72103      GGCGGCGGACGCCGCGTCACTCGATGCGAAGTCTCACTGGACAAGGGAAA
ACTENRITScrop_2931Aa         GGCGGCGGACGCCGCGTCACTCGATGCGAAGTCTCACTGGACAAGGGAAA
ACTENRITScrop_BRIP72966      GGCGGCGGACGCCGCGTCACTCGATGCGAAGTCTCACTGGACAAGGGAAA
ACTENRITScrop_BRIP72967      GGCGGCGGACGCCGCGTCACTCGATGCGAAGTCTCACTGGACAAGGGAAA
ACTENRITScrop_BRIP72968      GGCGGCGGACGCCGCGTCACTCGATGCGAAGTCTCACTGGACAAGGGAAA
ACTENRITScrop_HMLAC05119     GGCGGCGGACGCCGCGTCACTCGATGCGAAGTCTCACTGGACAAGGGAAA
ACTENRITScrop_CBS129.79      GGCGGCGGACGCCGCGTCACTCGATGCGAAGTCTCACTGGACAAGGGAAA
ACTENRITScrop_CBS130.79      GGCGGCGGACGCCGCGTCACTCGATGCGAAGTCTCACTGGACAAGGGAAA
ACTENRITScrop_BRIP72107      GGCGGCGGACGCCGTGTCACTCGATGCGAAATCTCACTAGACAAGGGAAA
ACTENRITScrop_BRIP72108      GGCGGCGGACGCCGTGTCACTCGATGCGAAATCTCACTAGACAAGGGAAA
ACTENRITScrop_BRIP72105      GGCGGCGGACGCCGTGTCACTCGATGCGAAATCTCACTAGACAAGGGAAA
ACTENRITScrop_BRIP72104      GGCGGCGGACGCCGTGTCACTCGATGCGAAATCTCACTAGACAAGGGAAA
ACTENRITScrop_BRIP72111      GGCGGCGGACGCCGTGTCACTCGATGCGAAATCTCACTAGACAAGGGAAA
ACTENRITScrop_BRIP72109      GGCGGCGGACGCCGTGTCACTCGATGCGAAATCTCACTAGACAAGGGAAA
ACTENRITScrop_BRIP76212      GGCGGCGGACGCCGTGTCACTCGATGCGAAATCTCATTAGACAAGGGAAA
ACTENRITScrop_BRIP76210      GGCGGCGGACGCCGTGTCACTCGATGCGAAATCTCACTAGACAAGGGAAA
ACTENRITScrop_BRIP76211      GGCGGCGGACGCCGTGTCACTCGATGCGAAATCTCACTAGACAAGGGAAA
ACTENRITScrop_BRIP66222      GGCGGCGGACGCCGTGTCACTCGATGCGAAATCTCATTAGACAAGGGAAA
ACTENRITScrop_LS1a           GGCGGCGGACGCCGTGTCACTCGATGCGAAATCTCACTAGACAAGGGAAA
ACTENRITScrop_BgrA           GGCGGCGGACGCCGTGTCACTCGATGCGAAATCTCACTAGACAAGGGAAA
ACTENRITScrop_BgrB           GGCGGCGGACGCCGTGTCACTCGATGCGAAATCTCACTAGACAAGGGAAA
ACTENRITScrop_BgrC           GGCGGCGGACGCCGTGTCACTCGATGCGAAATCTCACTAGACAAGGGAAA
ACTENRITScrop_BRIP72100      GGCGGCGGACGCCGTGTCACTCGATGCGAAATCTCACTAGACAAGGGAAA
ACTENRITScrop_BRIP72098      GGCGGCGGACGCCGTGTCACTCGATGCGAAATCTCACTAGACAAGGGAAA
ACTENRITScrop_BRIP72099      GGCGGCGGACGCCGTGTCACTCGATGCGAAATCTCACTAGACAAGGGAAA
ACTENRITScrop_DSM2222        GGCGGCGGACGCCGTGTCACTCGATGCGAAATCTCACTAGACAAGGGAAA
ACTENRITScrop_CBS132225      GGCGGCGGACGCCGTGTCACTCGATGCGAAATCTCACTAGACAAGGGAAA
ACTENRITScrop_CBS132347      GGCGGCGGACGCCGTGTCACTCGATGCGAAATCTCACTAGACAAGGGAAA
ACTENRITScrop_ATCC2010561a   GGCGGCGGACGCCGTGTCACTCGATGCGAAATCTCACTAGACAAGGGAAA
ACTENRITScrop_ATCC201056     GGCGGCGGACGCCGTGTCACTCGATGCGAAATCTCACTAGACAAGGGAAA
ACTENRITScrop_Trb            GGCGGCGGACGCCGTGTCACTCGATGCGAAATCTCACTAGACAAGGGAAA
ACTENRITScrop_ATCC2010560a   GGCGGCGGACGCCGTGTCACTCGATGCGAAATCTCACTAGACAAGGGAAA
ACTENRITScrop_Vitis79        GGCGGCGGACGCCGTGTCACTCGATGCGAAATCTCACTAGACAAGGGAAA
ACTENRITScrop_BRIP72110      GGCGGCGGACGCCGTGTCACTCGATGCGAAATCTCACTAGACAAGGGAAA
ACTENRITScrop_RS1a           GGCGGCGGACGCCGTGTCACTCGATGCGAAATCTCACTAGACAAGGGAAA
ACTENRITScrop_AQ10           GGCGGCGGACGCCGTGTCACTCGATGCGAAATCTCACTAGACAAGGGAAA
ACTENRITScrop_CBS132224      GGCGGCGGACGCCGTGTCACTCGATGCGAAATCTCACTAGACAAGGGAAA
ACTENRITScrop_CBS133.32      GGCGGCGGACGCCGTGTCACTCGATGCGAAATCTCACTAGACAAGGGAAA
ACTENRITScrop_CBS131.31      GGCGGCGGACGCCGCGTCACTCGATGCGAAGTCTCACTAGACAAGGGAAA
ACTENRITScrop_RU2a           GGCGGCGGACGCCGCGTCACTCGATGCGAAGTCTCACTAGACAAGGGAAA
ACTENRITScrop_RU4b           GGCGGCGGACGCCGCGTCACTCGATGCGAAGTCTCACTAGACAAGGGAAA
ACTENRITScrop_RU1b           GGCGGCGGACGCCGCGTCACTCGATGCGAAGTCTCACTAGACAAGGGAAA
ACTENRITScrop_A47b           GGCGGCGGACGCCGCGTCACTCGATGCGAAGTCTCACTAGACAAGGGAAA
ACTENRITScrop_CBS132219      GGCGGCGGACGCCGCGTCACTCGATGCGAAGTCTCACTAGACAAGGGAAA
ACTENRITScrop_ATCC20105609a  GGCGGCGGACGCCGCGTCACTCGATGCGAAGTCTCACTAGACAAGGGAAA
ACTENRITScrop_BRIP72097      GGCGGTGGACGCCGCGTCACTCGATGCGAAGTCTCACTAGACAAGGGAAA
ACTENRITScrop_GYER           GGCGGTGGACGCCGCGTCACTCGATGCGAAGTCTCACTAGACAAGGGAAA
ACTENRITScrop_CBS132220      GGCGGTGGACGCCGCGTCACTCGATGCGAAGTCTCACTAGACAAGGGAAA

ACTENRITScrop_3616Aa         GTCATGGCGACTTGCCAACATTGACTATGCAGAGGACAAGTACCGAGCAT
ACTENRITScrop_9031Aa         GTCATGGCGACTTGCCAACATTGACTATGCAGAGGACAAGTACCGAGCAT
ACTENRITScrop_263            GTCATGGCGACTTGCCAACATTGACTATGCAGAGGACAAGTACCGAGCAT
ACTENRITScrop_BRIP72101      GTCATGGCGACTTGCCAACATTGACTATGCAGAGGACAAGTACCGAGCAT
ACTENRITScrop_BRIP72102      GTCATGGCGACTTGCCAACATTGACTATGCAGAGGACAAGTACCGAGCAT
ACTENRITScrop_BRIP72103      GTCATGGCGACTTGCCAACATTGACTATGCAGAGGACAAGTACCGAGCAT
ACTENRITScrop_2931Aa         GTCATGGCGACTTGCCAACATTGACTATGCAGAGGACAAGTACCGAGCAT
ACTENRITScrop_BRIP72966      GTCATGGCGACTTGCCAACATTGACTACGCAGAGGACAAGTACCGAGCAT
ACTENRITScrop_BRIP72967      GTCATGGCGACTTGCCAACATTGACTACGCAGAGGACAAGTACCGAGCAT
ACTENRITScrop_BRIP72968      GTCATGGCGACTTGCCAACATTGACTACGCAGAGGACAAGTACCGAGCAT
ACTENRITScrop_HMLAC05119     GTCATGGCGACTTGCCAACATTGACTACGCAGAGGACAAGTACCGAGCAT
ACTENRITScrop_CBS129.79      GTCATGGCGACTTGCCAACATTGACTACGCAGAGGACAAGTACCGAGCAT
ACTENRITScrop_CBS130.79      GTCATGGCGACTTGCCAACATTGACTACGCAGAGGACAAGTACCGAGCAT
ACTENRITScrop_BRIP72107      GTCATGGCGACTTGCCAACATTGACTACGCAGAGGACAAGTACCGAGCAT
ACTENRITScrop_BRIP72108      GTCATGGCGACTTGCCAACATTGACTACGCAGAGGACAAGTACCGAGCAT
ACTENRITScrop_BRIP72105      GTCATGGCGACTTGCCAACATTGACTACGCAGAGGACAAGTACCGAGCAT
ACTENRITScrop_BRIP72104      GTCATGGCGACTTGCCAACATTGACTACGCAGAGGACAAGTACCGAGCAT
ACTENRITScrop_BRIP72111      GTCATGGCGACTTGCCAACATTGACTACGCAGAGGACAAGTACCGAGCAT
ACTENRITScrop_BRIP72109      GTCATGGCGACTTGCCAACATTGACTACGCAGAGGACAAGTACCGAGCAT
ACTENRITScrop_BRIP76212      GTCATGGCGACTTGCCAACATTGACTACGCAGAGGACAAGTACCGAGCAT
ACTENRITScrop_BRIP76210      GTCATGGCGACTTGCCAACATTGACTACGCAGAGGACAAGTACCGAGCAT
ACTENRITScrop_BRIP76211      GTCATGGCGACTTGCCAACATTGACTACGCAGAGGACAAGTACCGAGCAT
ACTENRITScrop_BRIP66222      GTCATGGCGACTTGCCAACATTGACTACGCAGAGGACAAGTACCGAGCAT
ACTENRITScrop_LS1a           GTCATGGCGACTTGCCAACATTGACTACGCAGAGGACAAGTACCGAGCAT
ACTENRITScrop_BgrA           GTCATGGCGACTTGCCAACATTGACTACGCAGAGGACAAGTACCGAGCAT
ACTENRITScrop_BgrB           GTCATGGCGACTTGCCAACATTGACTACGCAGAGGACAAGTACCGAGCAT
ACTENRITScrop_BgrC           GTCATGGCGACTTGCCAACATTGACTACGCAGAGGACAAGTACCGAGCAT
ACTENRITScrop_BRIP72100      GTCATGGCGACTTGCCAACATTGACTACGCAGAGGACAAGTACCGAGCAT
ACTENRITScrop_BRIP72098      GTCATGGCGACTTGCCAACATTGACTACGCAGAGGACAAGTACCGAGCAT
ACTENRITScrop_BRIP72099      GTCATGGCGACTTGCCAACATTGACTACGCAGAGGACAAGTACCGAGCAT
ACTENRITScrop_DSM2222        GTCATGGCGACTTGCCAACATTGACTACGCAGAGGACAAGTACCGAGCAT
ACTENRITScrop_CBS132225      GTCATGGCGACTTGCCAACATTGACTACGCAGAGGACAAGTACCGAGCAT
ACTENRITScrop_CBS132347      GTCATGGCGACTTGCCAACATTGACTACGCAGAGGACAAGTACCGAGCAT
ACTENRITScrop_ATCC2010561a   GTCATGGCGACTTGCCAACATTGACTACGCAGAGGACAAGTACCGAGCAT
ACTENRITScrop_ATCC201056     GTCATGGCGACTTGCCAACATTGACTACGCAGAGGACAAGTACCGAGCAT
ACTENRITScrop_Trb            GTCATGGCGACTTGCCAACATTGACTACGCAGAGGACAAGTACCGAGCAT
ACTENRITScrop_ATCC2010560a   GTCATGGCGACTTGCCAACATTGACTACGCAGAGGACAAGTACCGAGCAT
ACTENRITScrop_Vitis79        GTCATGGCGACTTGCCAACATTGACTACGCAGAGGACAAGTACCGAGCAT
ACTENRITScrop_BRIP72110      GTCATGGCGACTTGCCAACATTGACTACGCAGAGGACAAGTACCGAGCAT
ACTENRITScrop_RS1a           GTCATGGCGACTTGCCAACATTGACTACGCAGAGGACAAGTACCGAGCAT
ACTENRITScrop_AQ10           GTCATGGCGACTTGCCAACATTGACTACGCAGAGGACAAGTACCGAGCAT
ACTENRITScrop_CBS132224      GTCATGGCGACTTGCCAACATTGACTACGCAGAGGACAAGTACCGAGCAT
ACTENRITScrop_CBS133.32      GTCATGGCGACTTGCCAACATTGACTACGCAGAGGACAAGTACCGAGCAT
ACTENRITScrop_CBS131.31      GTCATGGCGACTTGCCGAAATTGACTACGCAGAGGACAAGTACCGAGCAT
ACTENRITScrop_RU2a           GTCATGGCGACTTGCCGAAATTGACTACGCAGAGGACAAGTACCGAGCAT
ACTENRITScrop_RU4b           GTCATGGCGACTTGCCGAAATTGACTACGCAGAGGACAAGTACCGAGCAT
ACTENRITScrop_RU1b           GTCATGGCGACTTGCCGAAATTGACTACGCAGAGGACAAGTACCGAGCAT
ACTENRITScrop_A47b           GTCATGGCGTCTTGCCAACATTGACTATGCAGAGGACAAGTACCGAGCAT
ACTENRITScrop_CBS132219      GTCATGGCGTCTTGCCAACATTGACTATGCAGAGGACAAGTACCGAGCAT
ACTENRITScrop_ATCC20105609a  GTCATGGCGTCTTGCCAACATTGACTATGCAGAGGACAAGTACCGAGCAT
ACTENRITScrop_BRIP72097      GTCATGGCGACTTGCCAACATTGACTACGCAGAGGACAAGTACCGAGCAT
ACTENRITScrop_GYER           GTCATGGCGACTTGCCAACATTGACTACGCAGAGGACAAGTACCGAGCAT
ACTENRITScrop_CBS132220      GTCATGGCGACTTGCCAACATTGACTACGCAGAGGACAAGTACCGAGCAT

ACTENRITScrop_3616Aa         ATGAAGATCGAAAGCTCTTCGGTGGTCGTCTTGATATGGACTGGCGCGAG
ACTENRITScrop_9031Aa         ATGAAGATCGAAAGCTCTTCGGTGGTCGTCTTGATATGGACTGGCGCGAG
ACTENRITScrop_263            ATGAAGATCGAAAGCTCTTCGGTGGTCGTCTTGATATGGACTGGCGCGAG
ACTENRITScrop_BRIP72101      ATGAAGATCGAAAGCTCTTCGGTGGTCGTCTTGATATGGACTGGCGCGAG
ACTENRITScrop_BRIP72102      ATGAAGATCGAAAGCTCTTCGGTGGTCGTCTTGATATGGACTGGCGCGAG
ACTENRITScrop_BRIP72103      ATGAAGATCGAAAGCTCTTCGGTGGTCGTCTTGATATGGACTGGCGCGAG
ACTENRITScrop_2931Aa         ATGAAGATCGAAAGCTCTTCGGTGGTCGTCTTGATATGGACTGGCGCGAG
ACTENRITScrop_BRIP72966      ATGAAGATCGAAAGCTCTTCGGTGGTCGTCTCGATATGGACTGGCGCGAG
ACTENRITScrop_BRIP72967      ATGAAGATCGAAAGCTCTTCGGTGGTCGTCTCGATATGGACTGGCGCGAG
ACTENRITScrop_BRIP72968      ATGAAGATCGAAAGCTCTTCGGTGGTCGTCTCGATATGGACTGGCGCGAG
ACTENRITScrop_HMLAC05119     ATGAAGATCGAAAGCTCTTCGGTGGTCGTCTCGATATGGACTGGCGCGAG
ACTENRITScrop_CBS129.79      ATGAAGATCGAAAGCTCTTCGGCGGTCGTCTTGATATGGACTGGCGCGAG
ACTENRITScrop_CBS130.79      ATGAAGATCGAAAGCTCTTCGGCGGTCGTCTTGATATGGACTGGCGCGAG
ACTENRITScrop_BRIP72107      ATGAAGACCGAAAGCTCTTCGGTGGTCGTCTTGATATGGACTGGCGCGAG
ACTENRITScrop_BRIP72108      ATGAAGACCGAAAGCTCTTCGGTGGTCGTCTTGATATGGACTGGCGCGAG
ACTENRITScrop_BRIP72105      ATGAAGACCGAAAGCTCTTCGGTGGTCGTCTTGATATGGACTGGCGCGAG
ACTENRITScrop_BRIP72104      ATGAAGACCGAAAGCTCTTCGGTGGTCGTCTTGATATGGACTGGCGCGAG
ACTENRITScrop_BRIP72111      ATGAAGACCGAAAGCTCTTCGGTGGTCGTCTTGATATGGACTGGCGCGAG
ACTENRITScrop_BRIP72109      ATGAAGACCGAAAGCTCTTCGGTGGTCGTCTTGATATGGACTGGCGCGAG
ACTENRITScrop_BRIP76212      ATGAAGACCGAAAGCTCTTCGGTGGTCGTCTTGATATGGACTGGCGCGAG
ACTENRITScrop_BRIP76210      ATGAAGACCGAAAGCTCTTCGGTGGTCGTCTTGATATGGACTGGCGCGAG
ACTENRITScrop_BRIP76211      ATGAAGACCGAAAGCTCTTCGGTGGTCGTCTTGATATGGACTGGCGCGAG
ACTENRITScrop_BRIP66222      ATGAAGACCGAAAGCTCTTCGGTGGTCGTCTTGATATGGACTGGCGCGAG
ACTENRITScrop_LS1a           ATGAAGACCGAAAGCTCTTCGGTGGTCGTCTTGATATGGACTGGCGCGAG
ACTENRITScrop_BgrA           ATGAAGACCGAAAGCTCTTCGGTGGTCGTCTTGATATGGACTGGCGCGAG
ACTENRITScrop_BgrB           ATGAAGACCGAAAGCTCTTCGGTGGTCGTCTTGATATGGACTGGCGCGAG
ACTENRITScrop_BgrC           ATGAAGACCGAAAGCTCTTCGGTGGTCGTCTTGATATGGACTGGCGCGAG
ACTENRITScrop_BRIP72100      ATGAAGACCGAAAGCTCTTCGGTGGTCGTCTTGATATGGACTGGCGCGAG
ACTENRITScrop_BRIP72098      ATGAAGACCGAAAGCTCTTCGGTGGTCGTCTTGATATGGACTGGCGCGAG
ACTENRITScrop_BRIP72099      ATGAAGACCGAAAGCTCTTCGGTGGTCGTCTTGATATGGACTGGCGCGAG
ACTENRITScrop_DSM2222        ATGAAGACCGAAAGCTCTTCGGTGGTCGTCTTGATATGGACTGGCGCGAG
ACTENRITScrop_CBS132225      ATGAAGACCGAAAGCTCTTCGGTGGTCGTCTTGATATGGACTGGCGCGAG
ACTENRITScrop_CBS132347      ATGAAGACCGAAAGCTCTTCGGTGGTCGTCTTGATATGGACTGGCGCGAG
ACTENRITScrop_ATCC2010561a   ATGAAGACCGAAAGCTCTTCGGTGGTCGTCTTGATATGGACTGGCGCGAG
ACTENRITScrop_ATCC201056     ATGAAGACCGAAAGCTCTTCGGTGGTCGTCTTGATATGGACTGGCGCGAG
ACTENRITScrop_Trb            ATGAAGACCGAAAGCTCTTCGGTGGTCGTCTTGATATGGACTGGCGCGAG
ACTENRITScrop_ATCC2010560a   ATGAAGACCGAAAGCTCTTCGGTGGTCGTCTTGATATGGACTGGCGCGAG
ACTENRITScrop_Vitis79        ATGAAGACCGAAAGCTCTTCGGTGGTCGTCTTGATATGGACTGGCGCGAG
ACTENRITScrop_BRIP72110      ATGAAGACCGAAAGCTCTTCGGTGGTCGTCTTGATATGGACTGGCGCGAG
ACTENRITScrop_RS1a           ATGAAGACCGAAAGCTCTTCGGTGGTCGTCTTGATATGGACTGGCGCGAG
ACTENRITScrop_AQ10           ATGAAGACCGAAAGCTCTTCGGTGGTCGTCTTGATATGGACTGGCGCGAG
ACTENRITScrop_CBS132224      ATGAAGACCGAAAGCTCTTCGGTGGTCGTCTTGATATGGACTGGCGCGAG
ACTENRITScrop_CBS133.32      ATGAAGACCGAAAGCTCTTCGGTGGTCGTCTTGATATGGACTGGCGCGAG
ACTENRITScrop_CBS131.31      ATGAAGATAGAAAGCTCTTCGGTGGTCGTCTTGATATGGATTGGCGCGAG
ACTENRITScrop_RU2a           ATGAAGATAGAAAGCTCTTCGGTGGTCGTCTTGATATGGATTGGCGCGAG
ACTENRITScrop_RU4b           ATGAAGATAGAAAGCTCTTCGGTGGTCGTCTTGATATGGATTGGCGCGAG
ACTENRITScrop_RU1b           ATGAAGATAGAAAGCTCTTCGGTGGTCGTCTTGATATGGATTGGCGCGAG
ACTENRITScrop_A47b           ATGAAGATCGAAAGCTCTTCGGTGGCCGTCTTGATATGGACTGGCGCGAG
ACTENRITScrop_CBS132219      ATGAAGATCGAAAGCTCTTCGGTGGCCGTCTTGATATGGACTGGCGCGAG
ACTENRITScrop_ATCC20105609a  ATGAAGATCGAAAGCTCTTCGGTGGCCGTCTTGATATGGACTGGCGCGAG
ACTENRITScrop_BRIP72097      ATGAAGATCGAAAGCTCTTCGGTGGCCGTCTTGATATGGACTGGCGCGAG
ACTENRITScrop_GYER           ATGAAGATCGAAAGCTCTTCGGTGGCCGTCTTGATATGGACTGGCGCGAG
ACTENRITScrop_CBS132220      ATGAAGATCGAAAGCTCTTCGGTGGCCGTCTTGATATGGACTGGCGCGAG

ACTENRITScrop_3616Aa         ACGTGCTTTTGCTGGTGTTTCTGGAGCCTGGACATTGCTATTGCCGAACT
ACTENRITScrop_9031Aa         ACGTGCTTTTGCTGGTGTTTCTGGAGCCTGGACATTGCTATTGCCGAACT
ACTENRITScrop_263            ACGTGCTTTTGCTGGTGTTTCTGGAGCCTGGACATTGCTATTGCCGAACT
ACTENRITScrop_BRIP72101      ACGTGCTTTTGCTGGTGTTTCTGGAGCCTGGACATTGCTATTGCCGAACT
ACTENRITScrop_BRIP72102      ACGTGCTTTTGCTGGTGTTTCTGGAGCCTGGACATTGCTATTGCCGAACT
ACTENRITScrop_BRIP72103      ACGTGCTTTTGCTGGTGTTTCTGGAGCCTGGACATTGCTATTGCCGAACT
ACTENRITScrop_2931Aa         ACGTGCTTTTGCTGGTGTTTCTGGAGCCTGGACATTGCTATTGCCGAACT
ACTENRITScrop_BRIP72966      ACGTGCTTTTGCTGGTGTTTCTGGAGCCTGGACATTGCTATTGCCGAACT
ACTENRITScrop_BRIP72967      ACGTGCTTTTGCTGGTGTTTCTGGAGCCTGGACATTGCTATTGCCGAACT
ACTENRITScrop_BRIP72968      ACGTGCTTTTGCTGGTGTTTCTGGAGCCTGGACATTGCTATTGCCGAACT
ACTENRITScrop_HMLAC05119     ACGTGCTTTTGCTGGTGTTTCTGGAGCCTGGACATTGCTATTGCCGAACT
ACTENRITScrop_CBS129.79      ACGTGCTTTTGCTGGTGTTTCTGGAGCCTGGACATTGCTATTGCCGAACT
ACTENRITScrop_CBS130.79      ACGTGCTTTTGCTGGTGTTTCTGGAGCCTGGACATTGCTATTGCCGAACT
ACTENRITScrop_BRIP72107      ACGTGCTTTTGCTGGTGTTTCTGGAACCTGGACATTGCTATTGCCGAACT
ACTENRITScrop_BRIP72108      ACGTGCTTTTGCTGGTGTTTCTGGAACCTGGACATTGCTATTGCCGAACT
ACTENRITScrop_BRIP72105      ACGTGCTTTTGCTGGTGTTTCTGGAACCTGGACATTGCTATTGCCGAACT
ACTENRITScrop_BRIP72104      ACGTGCTTTTGCTGGTGTTTCTGGAACCTGGACATTGCTATTGCCGAACT
ACTENRITScrop_BRIP72111      ACGTGCTTTTGCTGGTGTTTCTGGAACCTGGACATTGCTATTGCCGAACT
ACTENRITScrop_BRIP72109      ACGTGCTTTTGCTGGTGTTTCTGGAACCTGGACATTGCTATTGCCGAACT
ACTENRITScrop_BRIP76212      ACGTGCTTTTGCTGGTGTTTCTGGAACCTGGACATTGCTATTGCCGAACT
ACTENRITScrop_BRIP76210      ACGTGCTTCTGCTGGTGTTTCTGGAACCTGGACATTGCTATTGCCGAACT
ACTENRITScrop_BRIP76211      ACGTGCTTCTGCTGGTGTTTCTGGAACCTGGACATTGCTATTGCCGAACT
ACTENRITScrop_BRIP66222      ACGTGCTTTTGCTGGTGTTTCTGGAACCTGGACATTGCTATTGCCGAACT
ACTENRITScrop_LS1a           ACGTGCTTCTGCTGGTGTTTCTGGAACCTGGACATTGCTATTGCCGAACT
ACTENRITScrop_BgrA           ACGTGCTTCTGCTGGTGTTTCTGGAACCTGGACATTGCTATTGCCGAACT
ACTENRITScrop_BgrB           ACGTGCTTCTGCTGGTGTTTCTGGAACCTGGACATTGCTATTGCCGAACT
ACTENRITScrop_BgrC           ACGTGCTTCTGCTGGTGTTTCTGGAACCTGGACATTGCTATTGCCGAACT
ACTENRITScrop_BRIP72100      ACGTGCTTCTGCTGGTGTTTCTGGAACCTGGACATTGCTATTGCCGAACT
ACTENRITScrop_BRIP72098      ACGTGCTTCTGCTGGTGTTTCTGGAACCTGGACATTGCTATTGCCGAACT
ACTENRITScrop_BRIP72099      ACGTGCTTCTGCTGGTGTTTCTGGAACCTGGACATTGCTATTGCCGAACT
ACTENRITScrop_DSM2222        ACGTGCTTCTGCTGGTGTTTCTGGAACCTGGACATTGCTATTGCCGAACT
ACTENRITScrop_CBS132225      ACGTGCTTCTGCTGGTGTTTCTGGAACCTGGACATTGCTATTGCCGAACT
ACTENRITScrop_CBS132347      ACGTGCTTCTGCTGGTGTTTCTGGAACCTGGACATTGCTATTGCCGAACT
ACTENRITScrop_ATCC2010561a   ACGTGCTTCTGCTGGTGTTTCTGGAACCTGGACATTGCTATTGCCGAACT
ACTENRITScrop_ATCC201056     ACGTGCTTCTGCTGGTGTTTCTGGAACCTGGACATTGCTATTGCCGAACT
ACTENRITScrop_Trb            ACGTGCTTCTGCTGGTGTTTCTGGAACCTGGACATTGCTATTGCCGAACT
ACTENRITScrop_ATCC2010560a   ACGTGCTTCTGCTGGTGTTTCTGGAACCTGGACATTGCTATTGCCGAACT
ACTENRITScrop_Vitis79        ACGTGCTTCTGCTGGTGTTTCTGGAACCTGGACATTGCTATTGCCGAACT
ACTENRITScrop_BRIP72110      ACGTGCTTCTGCTGGTGTTTCTGGAACCTGGACATTGCTATTGCCGAACT
ACTENRITScrop_RS1a           ACGTGCTTCTGCTGGTGTTTCTGGAACCTGGACATTGCTATTGCCGAACT
ACTENRITScrop_AQ10           ACGTGCTTTTGCTGGTGTTTCTGGAACCTGGACATTGCTATTGCCGAACT
ACTENRITScrop_CBS132224      ACGTGCTTCTGCTGGTGTTTCTGGAACCTGGACATTGCTATTGCCGAACT
ACTENRITScrop_CBS133.32      ACGTGCTTCTGCTGGTGTTTCTGGAACCTGGACATTGCTATTGCCGAACT
ACTENRITScrop_CBS131.31      ACGTGCTTTTGCTGGTGTTTCTGGAACCTGGACATTGCTATTGCCGAACT
ACTENRITScrop_RU2a           ACGTGCTTTTGCTGGTGTTTCTGGAACCTGGACATTGCTATTGCCGAACT
ACTENRITScrop_RU4b           ACGTGCTTTTGCTGGTGTTTCTGGAACCTGGACATTGCTATTGCCGAACT
ACTENRITScrop_RU1b           ACGTGCTTTTGCTGGTGTTTCTGGAACCTGGACATTGCTATTGCCGAACT
ACTENRITScrop_A47b           ACGTGCTTTTGCTGGTGTTTCTGGAACCTCGACATTGCTATTGCCGAACT
ACTENRITScrop_CBS132219      ACGTGCTTTTGCTGGTGTTTCTGGAACCTCGACATTGCTATTGCCGAACT
ACTENRITScrop_ATCC20105609a  ACGTGCTTTTGCTGGTGTTTCTGGAACCTCGACATTGCTATTGCCGAACT
ACTENRITScrop_BRIP72097      ACGTGCTTTTGCTGGTGTTTCTGGAACCTCGACATTGCTATTGCCGAACT
ACTENRITScrop_GYER           ACGTGCTTTTGCTGGTGTTTCTGGAACCTCGACATTGCTATTGCCGAACT
ACTENRITScrop_CBS132220      ACGTGCTTTTGCTGGTGTTTCTGGAACCTCGACATTGCTATTGCCGAACT

ACTENRITScrop_3616Aa         CGGAGAGACCAGCGACATTGTCGTGAGAGTCATGGACGAGGCAATGTGCG
ACTENRITScrop_9031Aa         CGGAGAGACCAGCGACATTGTCGTGAGAGTCATGGACGAGGCAATGTGCG
ACTENRITScrop_263            CGGAGAGACCAGCGACATTGTCGTGAGAGTCATGGACGAGGCAATGTGCG
ACTENRITScrop_BRIP72101      CGGAGAGACCAGCGACATTGTCGTGAGAGTCATGGACGAGGCAATGTGCG
ACTENRITScrop_BRIP72102      CGGAGAGACCAGCGACATTGTCGTGAGAGTCATGGACGAGGCAATGTGCG
ACTENRITScrop_BRIP72103      CGGAGAGACCAGCGACATTGTCGTGAGAGTCATGGACGAGGCAATGTGCG
ACTENRITScrop_2931Aa         CGGAGAGACCAGCGACATTGTCGTGAGAGTCATGGACGAGGCAATGTGCG
ACTENRITScrop_BRIP72966      CGGAGAGACCAGCGACATTGTTGTGAGAGTCATGGACGAGGCAATGTGCG
ACTENRITScrop_BRIP72967      CGGAGAGACCAGCGACATTGTTGTGAGAGTCATGGACGAGGCAATGTGCG
ACTENRITScrop_BRIP72968      CGGAGAGACCAGCGACATTGTTGTGAGAGTCATGGACGAGGCAATGTGCG
ACTENRITScrop_HMLAC05119     CGGAGAGACCAGCGACATTGTTGTGAGAGTCATGGACGAGGCAATGTGCG
ACTENRITScrop_CBS129.79      CGGAGAGACAAGCGACATTGTCGTGAGAGTCATGGACGAGGCAATGTGCG
ACTENRITScrop_CBS130.79      CGGAGAGACAAGCGACATTGTCGTGAGAGTCATGGACGAGGCAATGTGCG
ACTENRITScrop_BRIP72107      CGGAGAGACCAGCGACGTTGTCGTGAGAGTCATGGACGAGGCAATGTGCG
ACTENRITScrop_BRIP72108      CGGAGAGACCAGCGACGTTGTCGTGAGAGTCATGGACGAGGCAATGTGCG
ACTENRITScrop_BRIP72105      CGGAGAGACCAGCGACGTTGTCGTGAGAGTCATGGACGAGGCAATGTGCG
ACTENRITScrop_BRIP72104      CGGAGAGACCAGCGACGTTGTCGTGAGAGTCATGGACGAGGCAATGTGCG
ACTENRITScrop_BRIP72111      CGGAGAGACCAGCGACGTTGTCGTGAGAGTCATGGACGAGGCAATGTGCG
ACTENRITScrop_BRIP72109      CGGAGAGACCAGCGACGTTGTCGTGAGAGTCATGGACGAGGCAATGTGCG
ACTENRITScrop_BRIP76212      CGGAGAGACCAGTGACGTTGTCGTGAGAGTCATGGACGAGGCAATGTGCG
ACTENRITScrop_BRIP76210      CGGAGAGACCAGCGACGTTGTCGTGAGAGTCATGGACGAGGCAATGTGCG
ACTENRITScrop_BRIP76211      CGGAGAGACCAGCGACGTTGTCGTGAGAGTCATGGACGAGGCAATGTGCG
ACTENRITScrop_BRIP66222      CGGAGAGACCAGTGACGTTGTCGTGAGAGTCATGGACGAGGCAATGTGCG
ACTENRITScrop_LS1a           CGGAGAGACCAGCGACGTTGTCGTGAGAGTCATGGACGAGGCAATGTGCG
ACTENRITScrop_BgrA           CGGAGAGACCAGCGACGTTGTCGTGAGAGTCATGGACGAGGCAATGTGCG
ACTENRITScrop_BgrB           CGGAGAGACCAGCGACGTTGTCGTGAGAGTCATGGACGAGGCAATGTGCG
ACTENRITScrop_BgrC           CGGAGAGACCAGCGACGTTGTCGTGAGAGTCATGGACGAGGCAATGTGCG
ACTENRITScrop_BRIP72100      CGGAGAGACCAGCGACGTTGTCGTGAGAGTCATGGACGAGGCAATGTGCG
ACTENRITScrop_BRIP72098      CGGAGAGACCAGCGACGTTGTCGTGAGAGTCATGGACGAGGCAATGTGCG
ACTENRITScrop_BRIP72099      CGGAGAGACCAGCGACGTTGTCGTGAGAGTCATGGACGAGGCAATGTGCG
ACTENRITScrop_DSM2222        CGGAGAGACCAGCGACGTTGTCGTGAGAGTCATGGACGAGGCAATGTGCG
ACTENRITScrop_CBS132225      CGGAGAGACCAGCGACGTTGTCGTGAGAGTCATGGACGAGGCAATGTGCG
ACTENRITScrop_CBS132347      CGGAGAGACCAGCGACGTTGTCGTGAGAGTCATGGACGAGGCAATGTGCG
ACTENRITScrop_ATCC2010561a   CGGAGAGACCAGCGACGTTGTCGTGAGAGTCATGGACCAGGCAATGTGCG
ACTENRITScrop_ATCC201056     CGGAGAGACCAGCGACGTTGTCGTGAGAGTCATGGACCAGGCAATGTGCG
ACTENRITScrop_Trb            CGGAGAGACCAGCGACGTTGTCGTGAGAGTCATGGACGAGGCAATGTGCG
ACTENRITScrop_ATCC2010560a   CGGAGAGACCAGCGACGTTGTCGTGAGAGTCATGGACGAGGCAATGTGCG
ACTENRITScrop_Vitis79        CGGAGAGACCAGCGACGTTGTCGTGAGAGTCATGGACGAGGCAATGTGCG
ACTENRITScrop_BRIP72110      CGGAGAGACCAGCGACGTTGTCGTGAGAGTCATGGACGAGGCAATGTGCG
ACTENRITScrop_RS1a           CGGAGAGACCAGCGACGTTGTCGTGAGAGTCATGGACGAGGCAATGTGCG
ACTENRITScrop_AQ10           CGGAGAGACCAGCGACGTTGTCGTGAGAGTCATGGACGAGGCAATGTGCG
ACTENRITScrop_CBS132224      CGGAGAGACCAGCGACGTTGTCGTGAGAGTCATGGACGAGGCAATGTGCG
ACTENRITScrop_CBS133.32      CGGAGAGACCAGCGACGTTGTCGTGAGAGTCATGGACGAGGCAATGTGCG
ACTENRITScrop_CBS131.31      CAGAGAGACCAGCGACGTTGTCGTGAGAGTCATGGACGAGGCAATGTGCG
ACTENRITScrop_RU2a           CAGAGAGACCAGCGACGTTGTCGTGAGAGTCATGGACGAGGCAATGTGCG
ACTENRITScrop_RU4b           CAGAGAGACCAGCGACGTTGTCGTGAGAGTCATGGACGAGGCAATGTGCG
ACTENRITScrop_RU1b           CAGAGAGACCAGCGACGTTGTCGTGAGAGTCATGGACGAGGCAATGTGCG
ACTENRITScrop_A47b           CGGAGAGTCCAGCGACGTTGTCGTGAGAGTTATGGACGAGGCAATGTGCG
ACTENRITScrop_CBS132219      CGGAGAGTCCAGCGACGTTGTCGTGAGAGTTATGGACGAGGCAATGTGCG
ACTENRITScrop_ATCC20105609a  CGGAGAGTCCAGCGACGTTGTCGTGAGAGTTATGGACGAGGCAATGTGCG
ACTENRITScrop_BRIP72097      CGGAGAGTCCAGCGACGTTGTCGTGAGAGTTATGGACGAGGCAATGTGCG
ACTENRITScrop_GYER           CGGAGAGTCCAGCGACGTTGTCGTGAGAGTTATGGACGAGGCAATGTGCG
ACTENRITScrop_CBS132220      CGGAGAGTCCAGCGACGTTGTCGTGAGAGTTATGGACGAGGCAATGTGCG

ACTENRITScrop_3616Aa         TACT-TTTAGTAGCTTGCTACAGCTCAGGGGTTCTATCAGACTGTATAGT
ACTENRITScrop_9031Aa         TACT-TTTAGTAGCTTGCTACAGCTCAGGGGTTCTATCAGACTGTATAGT
ACTENRITScrop_263            TACT-TTTAG-AGCTTGCTACAGCTCAGGGGTTCTATCCGACTGTATAGT
ACTENRITScrop_BRIP72101      TACT-TTTAGTAGCTTGCTACAGCTCAGGGGTTCTATCAGACTGTATAGT
ACTENRITScrop_BRIP72102      TACT-TTTAGTAGCTTGCTACAGCTCAGGGGTTCTATCAGACTGTATAGT
ACTENRITScrop_BRIP72103      TACT-TTTAGTAGCTTGCTACAGCTCAGGGGTTCTATCAGACTGTATAGT
ACTENRITScrop_2931Aa         TACT-TTTAGTAGCTTGCTACAGCTTAGGGGTTCTATCAGACTGTATAGT
ACTENRITScrop_BRIP72966      TACT-TCTAGTAGCTTGCTGCTGCTAAGGGGTTCTATCAGACTGTATAGT
ACTENRITScrop_BRIP72967      TACT-TCTAGTAGCTTGCTGCTGCTAAGGGGTTCTATCAGACTGTATAGT
ACTENRITScrop_BRIP72968      TACT-TCTAGTAGCTTGCTGCTGCTAAGGGGTTCTATCAGACTGTATAGT
ACTENRITScrop_HMLAC05119     TACT-TCTAGTAGCTTGCTGCTGCTAAGGGGTTCTATCAGACTGTATAGT
ACTENRITScrop_CBS129.79      TACT-TTTAGTAGCTTGCTACTGCTCAGAGGTTTTGTCAGACTGTATAGT
ACTENRITScrop_CBS130.79      TACT-TTTAGTAGCTTGCTACTGCTCAGAGGTTTTGTCAGACTGTATAGT
ACTENRITScrop_BRIP72107      TGCCATTTAGTAGCTTGCTACTGCTAAGAGGGTCTGTTAGGCTGTATAGT
ACTENRITScrop_BRIP72108      TGCCATTTAGTAGCTTGCTACTGCTAAGAGGGTCTGTTAGGCTGTATAGT
ACTENRITScrop_BRIP72105      TGCCATTTAGTAGCTTGCTACTGCTAAGAGGGTCTGTTAGGCTGTATAGT
ACTENRITScrop_BRIP72104      TGCCATTTAGTAGCTTGCTACTGCTAAGAGGGTCTGTTAGGCTGTATAGT
ACTENRITScrop_BRIP72111      TGCCATTTAGTAGCTTGCTACTGCTAAGAGGGTCTGTTAGGCTGTATAGT
ACTENRITScrop_BRIP72109      TGCCATTTAGTAGCTTGCTACTGCTAAGAGGGTCTGTTAGGCTGTATAGT
ACTENRITScrop_BRIP76212      TGCCATTTAGTAGCTTGCTACTGCTAAGAGGGTCTGTTAGGCTGTATAGT
ACTENRITScrop_BRIP76210      TGCCATTTAGTAGCTTGCTACTGCTAAGAGGGTCTGTTAGGCTGTATAGT
ACTENRITScrop_BRIP76211      TGCCATTTAGTAGCTTGCTACTGCTAAGAGGGTCTGTTAGGCTGTATAGT
ACTENRITScrop_BRIP66222      TGCCATTTAGTAGCTTGCTACTGCTAAGAGGGTCTGTTAGGCTGTATAGT
ACTENRITScrop_LS1a           TGCCATTTAGTAGCTTGCTACTGCTAAGAGGGTCTGTTAGGCTGTATAGT
ACTENRITScrop_BgrA           TGCCATTTAGTAGCTTGCTACTGCTAAGAGGGTCTGTTAGGCTGTATAGT
ACTENRITScrop_BgrB           TGCCATTTAGTAGCTTGCTACTGCTAAGAGGGTCTGTTAGGCTGTATAGT
ACTENRITScrop_BgrC           TGCCATTTAGTAGCTTGCTACTGCTAAGAGGGTCTGTTAGGCTGTATAGT
ACTENRITScrop_BRIP72100      TGCCATTTAGTAGCTTGCTACTGCTAAGAGGGTCTGTTAGGCTGTATAGT
ACTENRITScrop_BRIP72098      TGCCATTTAGTAGCTTGCTACTGCTAAGAGGGTCTGTTAGGCTGTATAGT
ACTENRITScrop_BRIP72099      TGCCATTTAGTAGCTTGCTACTGCTAAGAGGGTCTGTTAGGCTGTATAGT
ACTENRITScrop_DSM2222        TGCCATTTAGTAGCTTGCTACTGCTAAGAGG-TCTGTTAGGCTGTATAGT
ACTENRITScrop_CBS132225      TGCCATTTAGTAGCTTGCTACTGCTAAGAGGGTCTGTTAGGCTGTATAGT
ACTENRITScrop_CBS132347      TGCCATTTAGTAGCTTGCTACTGCTAAGAGGGTCTGTTAGGCTGTATAGT
ACTENRITScrop_ATCC2010561a   TGCCATTTAGTAGCTTGCTACTGCTAAGAGGGTCTGTTAGGCTGTATAGT
ACTENRITScrop_ATCC201056     TGCCATTTAGTAGCTTGCTACTGCTAAGAGGGTCTGTTAGGCTGTATAGT
ACTENRITScrop_Trb            TGCCATTTAGTAGCTTGCTACTGCTAAGAGGGTCTGTTAGGCTGTATAGT
ACTENRITScrop_ATCC2010560a   TGCCATTTAGTAGCTTGCTACTGCTAAGAGGGTCTGTTAGGCTGTATAGT
ACTENRITScrop_Vitis79        TGCCATTTAGTAGCTTGCTACTGCTAAGAGGGTCTGTTAGGCTGTATAGT
ACTENRITScrop_BRIP72110      TGCCATTTAGTAGCTTGCTACTGCTAAGAGGGTCTGTTAGGCTGTATAGT
ACTENRITScrop_RS1a           TGCCATTTAGTAGCTTGCTACTGCTAAGAGGGTCTGTTAGGCTGTATAGT
ACTENRITScrop_AQ10           TGCCATTTAGTAGCTTGCTACTGCTAAGAGGGTCTGTTAGGCTGTATAGT
ACTENRITScrop_CBS132224      TGCCATTTAGTAGCTTGCTACTGCTAAGAGGGTCTGTTAGGCTGTATAGT
ACTENRITScrop_CBS133.32      TGCCATTTAGTAGCTTGCTACTGCTAAGAGGGTCTGTTAGGCTGTATAGT
ACTENRITScrop_CBS131.31      TGCCATTTAGTAGCTTGCTACTGCTAAGAGGGTCTGTTAGGCTGTATAGT
ACTENRITScrop_RU2a           TGCCATTTAGTAGCTTGCTACTGCTAAGAGGGTCTGTTAGGCTGTATAGT
ACTENRITScrop_RU4b           TGCCATTTAGTAGCTTGCTACTGCTAAGAGGGTCTGTTAGGCTGTATAGT
ACTENRITScrop_RU1b           TGCCATTTAGTAGCTTGCTACTGCTAAGAGGGTCTGTTAGGCTGTATAGT
ACTENRITScrop_A47b           TACTGTTCAGTAGCTAGCTACTGT---GAGGGTCTGTCAGCCTGTATAGT
ACTENRITScrop_CBS132219      TACTGTTCAGTAGCTAGCTACTGT---GAGGGTCTGTCAGCCTGTATAGT
ACTENRITScrop_ATCC20105609a  TACTGTTCAGTAGCTAGCTACTGT---GAGGGTCTGTCAGCCTGTATAGT
ACTENRITScrop_BRIP72097      TACTGTTCAGTAGCTTGCTGCTGT---GATGGTCTGTCAGTCTGTATAGT
ACTENRITScrop_GYER           TACTGTTCAGTAGCTTGCTGCTGT---GATGGTCTGTCAGTCTGTATAGT
ACTENRITScrop_CBS132220      TACTGTTCAGTAGCTTGCTGCTGT---GATGGTCTGTCAGTCTGTATAGT

ACTENRITScrop_3616Aa         AATGCTACTGATGAGCAGCATGAACCTCGAACCCAACCCTTGTTTTTTGT
ACTENRITScrop_9031Aa         AATGCTACTGATGAGCAGCATGAACCTCGAACCCAACCCTTGTTTTTTGT
ACTENRITScrop_263            AATGCTACTGATGAGCAGCATGAACCTCGGACCCAACCCTTGTTTTTTGT
ACTENRITScrop_BRIP72101      AATGCTACTGATGAGCAGCATGAACCTCGAACCCAACCCTTGTTTTTTGT
ACTENRITScrop_BRIP72102      AATGCTACTGATGAGCAGCATGAACCTCGAACCCAACCCTTGTTTTTTGT
ACTENRITScrop_BRIP72103      AATGCTACTGATGAGCAGCATGAACCTCGAACCCAACCCTTGTTTTTTGT
ACTENRITScrop_2931Aa         AATGCTACTGATGAGCAGCATGAACCTCGAACCCAACCCTTGTTTTTTGT
ACTENRITScrop_BRIP72966      AATGTTACTGATGAGCAGCATGAACCTCAAACCCAACCCCTGTTTTTTGC
ACTENRITScrop_BRIP72967      AATGTTACTGATGAGCAGCATGAACCTCAAACCCAACCCCTGTTTTTTGC
ACTENRITScrop_BRIP72968      AATGTTACTGATGAGCAGCATGAACCTCAAACCCAACCCCTGTTTTTTGC
ACTENRITScrop_HMLAC05119     AATGTTACTAATAAGCAGCATAAACCTCAAACCCAACCCCTGTTTTTTGC
ACTENRITScrop_CBS129.79      AATGCTACTGATGAGCAGCATAAACCTCGACCCTAACCCTTGTTTTTTGT
ACTENRITScrop_CBS130.79      AATGCTACTGATGAGCAGCATAAACTTCGACCCTAACCCTTGTTTTTTGT
ACTENRITScrop_BRIP72107      ATTGCTACTGACGAGCAGCATGATCCTCTAAGTCAACCCTTGTCTTTTGC
ACTENRITScrop_BRIP72108      ATTGCTACTGACGAGCAGCATGATCCTCTAAGTCAACCCTTGTCTTTTGC
ACTENRITScrop_BRIP72105      ATTGCTACTGACGAGCAGCATGATCCTCTAAGTCAACCCTTGTCTTTTGC
ACTENRITScrop_BRIP72104      ATTGCTACTGACGAGCAGCATGATCCTCTAAGTCAACCCTTGTCTTTTGC
ACTENRITScrop_BRIP72111      ATTGCTACTGACGAGCAGCATGATCCTCTAAGTCAACCCTTGTCTTTTGC
ACTENRITScrop_BRIP72109      ATTGCTACTGACGAGCAGCATGATCCTCTAAGTCAACCCTTGTCTTTTGC
ACTENRITScrop_BRIP76212      ATTGCTACTGACGAGCAGCATGATCCTCTAAGTCAACCCTTGTCTTTTGC
ACTENRITScrop_BRIP76210      ATTGCTACTGACGAGCAGCATGATCCTCTAAGTCAACCCTTGTCTTTTGC
ACTENRITScrop_BRIP76211      ATTGCTACTGACGAGCAGCATGATCCTCTAAGTCAACCCTTGTCTTTTGC
ACTENRITScrop_BRIP66222      ATTGCTACTGACGAGCAGCATGATCCTCTAAGTCAACCCTTGTCTTTTGC
ACTENRITScrop_LS1a           ATTGCTACTGACGAGCAGCATGATCCTCTAAGTCAACCCTTGTCTTTTGC
ACTENRITScrop_BgrA           ATTGCTACTGACGAGCAGCATGATCCTCTAAGTCAACCCTTGTCTTTTGC
ACTENRITScrop_BgrB           ATTGCTACTGACGAGCAGCATGATCCTCTAAGTCAACCCTTGTCTTTTGC
ACTENRITScrop_BgrC           ATTGCTACTGACGAGCAGCATGATCCTCTAAGTCAACCCTTGTCTTTTGC
ACTENRITScrop_BRIP72100      ATTGCTACTGACGAGCAGCATGATCCTCTAAGTCAACCCTTGTCTTTTGC
ACTENRITScrop_BRIP72098      ATTGCTACTGACGAGCAGCATGATCCTCTAAGTCAACCCTTGTCTTTTGC
ACTENRITScrop_BRIP72099      ATTGCTACTGACGAGCAGCATGATCCTCTAAGTCAACCCTTGTCTTKTGC
ACTENRITScrop_DSM2222        ATTGCTACTGACGAGCAGCATGATCCTCTAAGTCAACCCTTGTCTTTTGC
ACTENRITScrop_CBS132225      ATTGCTACTGACGAGCAGCATGATCCTCTAAGTCAACCCTTGTCTTTTGC
ACTENRITScrop_CBS132347      ATTGCTACTGACGAGCAGCATGATCCTCTAAGTCAACCCTTGTCTTTTGC
ACTENRITScrop_ATCC2010561a   ATTGCTACTGACGAGCAGCATGATCCTCTAAGTCAACCCTTGTCTTTTGC
ACTENRITScrop_ATCC201056     ATTGCTACTGACGAGCAGCATGATCCTCTAAGTCAACCCTTGTCTTTTGC
ACTENRITScrop_Trb            ATTGCTACTGACGAGCAGCATGATCCTCTAAGTCAACCCTTGTCTTTTGC
ACTENRITScrop_ATCC2010560a   ATTGCTACTGACGAGCAGCATGATCCTCTAAGTCAACCCTTGTCTTTTGC
ACTENRITScrop_Vitis79        ATTGCTACTGACGAGCAGCATGATCCTCTAAGTCAACCCTTGTCTTTTGC
ACTENRITScrop_BRIP72110      ATTGCTACTGACGAGCAGCATGATCCTCTAAGTCAACCCTTGTCTTTTGC
ACTENRITScrop_RS1a           ATTGCTACTGACGAGCAGCATGATCCTCTAAGTCAACCCTTGTCTTTTGC
ACTENRITScrop_AQ10           ATTGCTACTGACGAGCAGCATGATCCTCTAAGTCAACCCTTGTCTTTTGC
ACTENRITScrop_CBS132224      ATTGCTACTGACGAGCAGCATGATCCTCTAAGTCAACCCTTGTCTTTTGC
ACTENRITScrop_CBS133.32      ATTGCTACTGACGAGCAGCATGATCCTCTAAGTCAACCCTTGTCTTTTGC
ACTENRITScrop_CBS131.31      ATTGCTACTGACGAGCAGCATGATCCTCTGAGTCAACCCTTGTCTTTGGT
ACTENRITScrop_RU2a           ATTGCTACTGACGAGCAGCATGATCCTCTGAGTCAACCCTTGTCTTTGGT
ACTENRITScrop_RU4b           ATTGCTACTGACGAGCAGCATGATCCTCTGAGTCAACCCTTGTCTTTGGT
ACTENRITScrop_RU1b           ATTGCTACTGACGAGCAGCATGATCCTCTGAGTCAACCCTTGTCTTTGGT
ACTENRITScrop_A47b           ATCACTACTGATGAGCAGCATGACTGTCTGTCTATACCCTTGTCTTTTGC
ACTENRITScrop_CBS132219      ATCACTACTGATGAGCAGCATGACTGTCTGTCTATACCCTTGTCTTTTGC
ACTENRITScrop_ATCC20105609a  ATCACTACTGATGAGCAGCATGACTGTCTGTCTATACCCTTGTCTTTTGC
ACTENRITScrop_BRIP72097      ATCACTACTGATGAGCAGCATGACTGTCTGTCTATACCCTTGTCTTTT-C
ACTENRITScrop_GYER           ATCACTACTGATGAGCAGCATGACTGTCTGTCTATACCCTTGTCTTTT-C
ACTENRITScrop_CBS132220      ATCACTACTGATGAGCAGCATGACTGTCTGTCTATACCCTTGTCTTTT-C

ACTENRITScrop_3616Aa         GTACCTATGTTTCCTCAGCGGAT-CATATCCGCTGGCTGGAC-ATC-TCC
ACTENRITScrop_9031Aa         GTACCTATGTTTCCTCAGCGGAT-CATATCCGCTGGCTGGAC-ATC-TCC
ACTENRITScrop_263            GTACCTATGTTTCCTCAGCGGAT-CATATCCGATGGCTGGAC-ATGGTCC
ACTENRITScrop_BRIP72101      GTACCTATGTTTCCTCAGCGGAT-CATATCCGCTGGCTGGAC-ATC-TCC
ACTENRITScrop_BRIP72102      GTACCTATGTTTCCTCAGCGGAT-CATATCCGCTGGCTGGAC-ATC-TCC
ACTENRITScrop_BRIP72103      GTACCTATGTTTCCTCAGCGGAT-CATATCCGCTGGCTGGAC-ATC-TCC
ACTENRITScrop_2931Aa         GTACCTATGTTTCCTCAGCGGAT-CATATCCGCTGGCTGGAC-ATC-TCC
ACTENRITScrop_BRIP72966      GTACCTATGTTTCCTCAGCAGAT-TATATCTGCTGGCTGGAC-ATT-CTT
ACTENRITScrop_BRIP72967      GTACCTATGTTTCCTCAGCAGAT-TATATCTGCTGGCTGGAC-ATT-CTT
ACTENRITScrop_BRIP72968      GTACCTATGTTTCCTCAGCAGAT-TATATCTGCTGGCTGGAC-ATT-CTT
ACTENRITScrop_HMLAC05119     GTACCTATGTTTCCTCAGCAGAT-TATATCTGCTGGCTGGAC-ATT-CTT
ACTENRITScrop_CBS129.79      GTACCTATGTTTCCTCAGCGGAT-TCTATCCGCTGGTTGGAC-ATC-TCT
ACTENRITScrop_CBS130.79      GTACCTATGTTTCCTCAGCGGAT-TCTATCCGCTGGTTGGAC-ATC-TCT
ACTENRITScrop_BRIP72107      GTACCTACGTTTCCTCAGCGGGT-ATAACCCGCTGGCTGGAC-AAA-ATT
ACTENRITScrop_BRIP72108      GTACCTACGTTTCCTCAGCGGGT-ATAACCCGCTGGCTGGAC-AAA-ATT
ACTENRITScrop_BRIP72105      GTACCTACGTTTCCTCAGCGGGT-ATAACCCGCTGGCTGGAC-AAA-ATT
ACTENRITScrop_BRIP72104      GTACCTACGTTTCCTCAGCGGGT-ATAACCCGCTGGCTGGAC-AAA-ATT
ACTENRITScrop_BRIP72111      GTACCTACGTTTCCTCAGCGGGT-ATAACCCGCTGGCTGGAC-AAA-ATT
ACTENRITScrop_BRIP72109      GTACCTACGTTTCCTCAGCGGGT-ATAACCCGCTGGCTGGAC-AAA-ATT
ACTENRITScrop_BRIP76212      GTACCTACGTTTCCTCAGCGGGT-ATAACCCGCTGGCTGGAC-AAA-ATT
ACTENRITScrop_BRIP76210      GTACCTACGTTTCCTCAGCGGGT-ATAACCCGCTGGCTGGAC-AAA-ATT
ACTENRITScrop_BRIP76211      GTACCTACGTTTCCTCAGCGGGT-ATAACCCGCTGGCTGGAC-AAA-ATT
ACTENRITScrop_BRIP66222      GTACCTACGTTTCCTCAGCGGGT-ATAACCCGCTGGCTGGAC-AAA-ATT
ACTENRITScrop_LS1a           GTACCTACGTTTCCTCAGCGGGT-ATAACCCGCTGGCTGGAC-AAA-ATT
ACTENRITScrop_BgrA           GTACCTACGTTTCCTCAGCGGGT-ATAACCCGCTGGCTGGAC-AAA-ATT
ACTENRITScrop_BgrB           GTACCTACGTTTCCTCAGCGGGT-ATAACCCGCTGGCTGGAC-AAA-ATT
ACTENRITScrop_BgrC           GTACCTACGTTTCCTCAGCGGGT-ATAACCCGCTGGCTGGAC-AAA-ATT
ACTENRITScrop_BRIP72100      GTACCTACGTTTCCTCAGCGGGT-ATAACCCGCTGGCTGGAC-AAA-ATT
ACTENRITScrop_BRIP72098      GTACCTACGTTTCCTCAGCGGGT-ATAACCCGCTGGCTGGAC-AAA-ATT
ACTENRITScrop_BRIP72099      GTACCTACGTTTCCTCAGCGGGT-ATAACCCGCTGGCTGGAC-AAA-ATT
ACTENRITScrop_DSM2222        GTACCTACGTTTCCTCAGCGGGT-ATAACCCGCTGGCTGGAC-AAA-ATT
ACTENRITScrop_CBS132225      GTACCTACGTTTCCTCAGCGGGT-ATAACCCGCTGGCTGGAC-AAA-ATT
ACTENRITScrop_CBS132347      GTACCTACGTTTCCTCAGCGGGT-ATAACCCGCTGGCTGGAC-AAA-ATT
ACTENRITScrop_ATCC2010561a   GTACCTACGTTTCCTCAGCGGGT-ATAACCCGCTGGCTGGAC-AAA-ATT
ACTENRITScrop_ATCC201056     GTACCTACGTTTCCTCAGCGGGT-ATAACCCGCTGGCTGGAC-AAA-ATT
ACTENRITScrop_Trb            GTACCTACGTTTCCTCAGCGGGT-ATAACCCGCTGGCTGGAC-AAA-ATT
ACTENRITScrop_ATCC2010560a   GTACCTACGTTTCCTCAGCGGGT-ATAACCCGCTGGCTGGAC-AAA-ATT
ACTENRITScrop_Vitis79        GTACCTACGTTTCCTCAGCGGGT-ATAACCCGCTGGCTGGAC-AAA-ATT
ACTENRITScrop_BRIP72110      GTACCTACGTTTCCTCAGCGGGT-ATAACCCGCTGGCTGGAC-AAA-ATT
ACTENRITScrop_RS1a           GTACCTACGTTTCCTCAGCGGGT-ATAACCCGCTGGCTGGAC-AAA-ATT
ACTENRITScrop_AQ10           GTACCTACGTTTCCTCAGCGGGT-ATAACCCGCTGGCTGGAC-AAA-ATT
ACTENRITScrop_CBS132224      GTACCTACGTTTCCTCAGCGGGT-ATAACCCGCTGGCTGGAC-AAA-ATT
ACTENRITScrop_CBS133.32      GTACCTACGTTTCCTCAGCGGGT-ATAACCCGCTGGCTGGAC-AAA-ATT
ACTENRITScrop_CBS131.31      GTACCTACGTTTCCTCAGCGGGC-ACAACCCGCTGGCTGGAC-AAA-ATT
ACTENRITScrop_RU2a           GTACCTACGTTTCCTCAGCGGGC-ACAACCCGCTGGCTGGAC-AAA-ATT
ACTENRITScrop_RU4b           GTACCTACGTTTCCTCAGCGGGC-ACAACCCGCTGGCTGGAC-AAA-ATT
ACTENRITScrop_RU1b           GTACCTACGTTTCCTCAGCGGGC-ACAACCCGCTGGCTGGAC-AAA-ATT
ACTENRITScrop_A47b           GCACCCACGTTTCCTCAGCAGGTCTACACTTGCTGGCTGGACAACTCTAT
ACTENRITScrop_CBS132219      GCACCCACGTTTCCTCAGCAGGTCTACACTTGCTGGCTGGACAACTCTAT
ACTENRITScrop_ATCC20105609a  GCACCCACGTTTCCTCAGCAGGTCTACACTTGCTGGCTGGACAACTCTAT
ACTENRITScrop_BRIP72097      GCACCC-TATTTCCTCAGCAGGTCTATACTTGCTGGCCGGACCACTTTAT
ACTENRITScrop_GYER           GCACCC-TATTTCCTCAGCAGGTCTATACTTGCTGGCCGGACCACTTTAT
ACTENRITScrop_CBS132220      GCACCC-TATTTCCTCAGCAGGTCTATACTTGCTGGCCGGACCACTTTAT

ACTENRITScrop_3616Aa         AACATACTTGAACATTCAATCAGCGTCTGAGAAACTTAATTATTACAACT
ACTENRITScrop_9031Aa         AACATACTTGAACATTCAATCAGCGTCTGAGAAACTTAATTATTACAACT
ACTENRITScrop_263            AACATACTTGAACATTCAATCAGCGTCTGAGAAACTTAATTATTACAACT
ACTENRITScrop_BRIP72101      AACATACTTGAACATTCAATCAGCGTCTGAGAAACTTAATTATTACAACT
ACTENRITScrop_BRIP72102      AACATACTTGAACATTCAATCAGCGTCTGAGAAACTTAATTATTACAACT
ACTENRITScrop_BRIP72103      AACATACTTGAACATTCAATCAGCGTCTGAGAAACTTAATTATTACAACT
ACTENRITScrop_2931Aa         AACATACTTGAACATTCAATCAGCGTCTGAGAAACTTAATTATTACAACT
ACTENRITScrop_BRIP72966      AACATACTTGAACATTCAATCAGCGTCTGAAAAACCTAATTATTACAACT
ACTENRITScrop_BRIP72967      AACATACTTGAACATTCAATCAGCGTCTGAAAAACCTAATTATTACAACT
ACTENRITScrop_BRIP72968      AACATACTTGAACATTCAATCAGCGTCTGAGAAACCTAATTATTACAACT
ACTENRITScrop_HMLAC05119     AACATACTTGAACATTCAATCAGCGTCTGAAAAACCTAATTATTACAACT
ACTENRITScrop_CBS129.79      AACATATTTGAATATTCAATCAGCGTCTGAGAAACTTAATCATTACAACT
ACTENRITScrop_CBS130.79      AACATATTTGAATATTCAATCAGCGTCTGAGAAACTTAATCATTACAACT
ACTENRITScrop_BRIP72107      AAAACCCTTGAATATTCAATCAGTGTCTGAGAAACTTAATAATTACAACT
ACTENRITScrop_BRIP72108      AAAACCCTTGAATATTCAATCAGTGTCTGAGAAACTTAATAATTACAACT
ACTENRITScrop_BRIP72105      AAAACCCTTGAATATTCAATCAGTGTCTGAGAAACTTAATAATTACAACT
ACTENRITScrop_BRIP72104      AAAACCCTTGAATATTCAATCAGTGTCTGAGAAACTTAATAATTACAACT
ACTENRITScrop_BRIP72111      AAAACCCTTGAATATTCAATCAGTGTCTGAGAAACTTAATAATTACAACT
ACTENRITScrop_BRIP72109      AAAACCCTTGAATATTCAATCAGTGTCTGAGAAACTTAATAATTACAACT
ACTENRITScrop_BRIP76212      AAAACCCTTGAATATTCAATCAGTGTCTGAGAAACTTAATAATTACAACT
ACTENRITScrop_BRIP76210      AAAACCCTTGAATATTCAATCAGTGTCTGAGAAACTTAATAATTACAACT
ACTENRITScrop_BRIP76211      AAAACCCTTGAATATTCAATCAGTGTCTGAGAAACTTAATAATTACAACT
ACTENRITScrop_BRIP66222      AAAACCCTTGAATATTCAATCAGTGTCTGAGAAACTTAATAATTACAACT
ACTENRITScrop_LS1a           AAAACCCTTGAATATTCAATCAGTGTCTGAGAAACTTAATAATTACAACT
ACTENRITScrop_BgrA           AAAACCCTTGAATATTCAATCAGTGTCTGAGAAACTTAATAATTACAACT
ACTENRITScrop_BgrB           AAAACCCTTGAATATTCAATCAGTGTCTGAGAAACTTAATAATTACAACT
ACTENRITScrop_BgrC           AAAACCCTTGAATATTCAATCAGTGTCTGAGAAACTTAATAATTACAACT
ACTENRITScrop_BRIP72100      ACAACCCTTGAATATTCAATCAGTGTCTGAGAAACTTAATAATTACAACT
ACTENRITScrop_BRIP72098      ACAACCCTTGAATATTCAATCAGTGTCTGAGAAACTTAATAATTACAACT
ACTENRITScrop_BRIP72099      ACAACCCTTGAATATTCAATCAGTGTCTGAGAAACTTAATAATTACAACT
ACTENRITScrop_DSM2222        AAAACCCTTGAATATTCAATCAGTGTCTGAGAAACTTAATAATTACAACT
ACTENRITScrop_CBS132225      AAAACCCTTGAATATTCAATCAGTGTCTGAGAAACTTAATAATTACAACT
ACTENRITScrop_CBS132347      AAAACCCTTGAATATTCAATCAGTGTCTGAGAAACTTAATAATTACAACT
ACTENRITScrop_ATCC2010561a   AAAACCCTTGAATATTCAATCAGTGTCTGAGAAACTTAATAATTACAACT
ACTENRITScrop_ATCC201056     AAAACCCTTGAATATTCAATCAGTGTCTGAGAAACTTAATAATTACAACT
ACTENRITScrop_Trb            AAAACCCTTGAATATTCAATCAGTGTCTGAGAAACTTAATAATTACAACT
ACTENRITScrop_ATCC2010560a   AAAACCCTTGAATATTCAATCAGTGTCTGAGAAACTTAATAATTACAACT
ACTENRITScrop_Vitis79        AAAACCCTTGAATATTCAATCAGTGTCTGAGAAACTTAATAATTACAACT
ACTENRITScrop_BRIP72110      ACAACCCTTGAATATTCAATCAGTGTCTGAGAAACTTAATAATTACAACT
ACTENRITScrop_RS1a           AAAACCCTTGAATATTCAATCAGTGTCTGAGAAACTTAATAATTACAACT
ACTENRITScrop_AQ10           AAAACCCTTGAATATTCAATCAGTGTCTGAGAAACTTAATAATTACAACT
ACTENRITScrop_CBS132224      AAAACCCTTGAATATTCAATCAGTGTCTGAGAAACTTAATAATTACAACT
ACTENRITScrop_CBS133.32      AAAACCCTTGAATATTCAATCAGTGTCTGAGAAACTTAATAATTACAACT
ACTENRITScrop_CBS131.31      TAAACTCTTGAATATTCAATCAGTGTCTGAGAAACTTAATAATTACAACT
ACTENRITScrop_RU2a           TAAACTCTTGAATATTCAATCAGTGTCTGAGAAACTTAATAATTACAACT
ACTENRITScrop_RU4b           TAAACTCTTGAATATTCAATCAGTGTCTGAGAAACTTAATAATTACAACT
ACTENRITScrop_RU1b           TAAACTCTTGAATATTCAATCAGTGTCTGAGAAACTTAATAATTACAACT
ACTENRITScrop_A47b           A--ACCCTTGAACATTCAATCAGCGTCTGAAAAACTTAATAATTACAACT
ACTENRITScrop_CBS132219      A--ACCCTTGAACATTCAATCAGCGTCTGAAAAACTTAATAATTACAACT
ACTENRITScrop_ATCC20105609a  A--ACCCTTGAACATTCAATCAGCGTCTGAAAAACTTAATAATTACAACT
ACTENRITScrop_BRIP72097      ATAACTCTTGAATATTCAATCAGCGTCTGAAAAACTTAATAATTACAACT
ACTENRITScrop_GYER           ATAACTCTTGAATATTCAATCAGCGTCTGAAAAACTTAATAATTACAACT
ACTENRITScrop_CBS132220      ATAACTCTTGAATATTCAATCAGCGTCTGAAAAACTTAATAATTACAACT

ACTENRITScrop_3616Aa         TTCAACAACGGATCTCTTGGTTCTGGCATCGATGAAGAACGCAGCGAAAT
ACTENRITScrop_9031Aa         TTCAACAACGGATCTCTTGGTTCTGGCATCGATGAAGAACGCAGCGAAAT
ACTENRITScrop_263            TTCAACAACGGATCTCTTGGTTCTGGCATCGATGAAGAACGCAGCGAAAT
ACTENRITScrop_BRIP72101      TTCAACAACGGATCTCTTGGTTCTGGCATCGATGAAGAACGCAGCGAAAT
ACTENRITScrop_BRIP72102      TTCAACAACGGATCTCTTGGTTCTGGCATCGATGAAGAACGCAGCGAAAT
ACTENRITScrop_BRIP72103      TTCAACAACGGATCTCTTGGTTCTGGCATCGATGAAGAACGCAGCGAAAT
ACTENRITScrop_2931Aa         TTCAACAACGGATCTCTTGGTTCTGGCATCGATGAAGAACGCAGCGAAAT
ACTENRITScrop_BRIP72966      TTCAACAACGGATCTCTTGGTTCTGGCATCGATGAAGAACGCAGCGAAAT
ACTENRITScrop_BRIP72967      TTCAACAACGGATCTCTTGGTTCTGGCATCGATGAAGAACGCAGCGAAAT
ACTENRITScrop_BRIP72968      TTCAACAACGGATCTCTTGGTTCTGGCATCGATGAAGAACGCAGCGAAAT
ACTENRITScrop_HMLAC05119     TTCAACAACAGATCTCTTGGTTCTGGCATTAATGAAGAACGCAGCGAAAT
ACTENRITScrop_CBS129.79      TTCAACAACGGATCTCTTGGTTCTGGCATCGATGAAGAACGCAGCGAAAT
ACTENRITScrop_CBS130.79      TTCAACAACGGATCTCTTGGTTCTGGCATCGATGAAGAACGCAGCGAAAT
ACTENRITScrop_BRIP72107      TTCAACAACGGATCTCTTGGTTCTGGCATCGATGAAGAACGCAGCGAAAT
ACTENRITScrop_BRIP72108      TTCAACAACGGATCTCTTGGTTCTGGCATCGATGAAGAACGCAGCGAAAT
ACTENRITScrop_BRIP72105      TTCAACAACGGATCTCTTGGTTCTGGCATCGATGAAGAACGCAGCGAAAT
ACTENRITScrop_BRIP72104      TTCAACAACGGATCTCTTGGTTCTGGCATCGATGAAGAACGCAGCGAAAT
ACTENRITScrop_BRIP72111      TTCAACAACGGATCTCTTGGTTCTGGCATCGATGAAGAACGCAGCGAAAT
ACTENRITScrop_BRIP72109      TTCAACAACGGATCTCTTGGTTCTGGCATCGATGAAGAACGCAGCGAAAT
ACTENRITScrop_BRIP76212      TTCAACAACGGATCTCTTGGTTCTGGCATCGATGAAGAACGCAGCGAAAT
ACTENRITScrop_BRIP76210      TTCAACAACGGATCTCTTGGTTCTGGCATCGATGAAGAACGCAGCGAAAT
ACTENRITScrop_BRIP76211      TTCAACAACGGATCTCTTGGTTCTGGCATCGATGAAGAACGCAGCGAAAT
ACTENRITScrop_BRIP66222      TTCAACAACGGATCTCTTGGTTCTGGCATCGATGAAGAACGCAGCGAAAT
ACTENRITScrop_LS1a           TTCAACAACGGATCTCTTGGTTCTGGCATCGATGAAGAACGCAGCGAAAT
ACTENRITScrop_BgrA           TTCAACAACGGATCTCTTGGTTCTGGCATCGATGAAGAACGCAGCGAAAT
ACTENRITScrop_BgrB           TTCAACAACGGATCTCTTGGTTCTGGCATCGATGAAGAACGCAGCGAAAT
ACTENRITScrop_BgrC           TTCAACAACGGATCTCTTGGTTCTGGCATCGATGAAGAACGCAGCGAAAT
ACTENRITScrop_BRIP72100      TTCAACAACGGATCTCTTGGTTCTGGCATCGATGAAGAACGCAGCGAAAT
ACTENRITScrop_BRIP72098      TTCAACAACGGATCTCTTGGTTCTGGCATCGATGAAGAACGCAGCGAAAT
ACTENRITScrop_BRIP72099      TTCAACAACGGATCTCTTGGTTCTGGCATCGATGAAGAACGCAGCGAAAT
ACTENRITScrop_DSM2222        TTCAACAACGGATCTCTTGGTTCTGGCATCGATGAAGAACGCAGCGAAAT
ACTENRITScrop_CBS132225      TTCAACAACGGATCTCTTGGTTCTGGCATCGATGAAGAACGCAGCGAAAT
ACTENRITScrop_CBS132347      TTCAACAACGGATCTCTTGGTTCTGGCATCGATGAAGAACGCAGCGAAAT
ACTENRITScrop_ATCC2010561a   TTCAACAACGGATCTCTTGGTTCTGGCATCGATGAAGAACGCAGCGAAAT
ACTENRITScrop_ATCC201056     TTCAACAACGGATCTCTTGGTTCTGGCATCCATGAAGAACGCAGCGAAAT
ACTENRITScrop_Trb            TTCAACAACGGATCTCTTGGTTCTGGCATCGATGAAGAACGCAGCGAAAT
ACTENRITScrop_ATCC2010560a   TTCAACAACGGATCTCTTGGTTCTGGCATCGATGAAGAACGCAGCGAAAT
ACTENRITScrop_Vitis79        TTCAACAACGGATCTCTTGGTTCTGGCATCGATGAAGAACGCAGCGAAAT
ACTENRITScrop_BRIP72110      TTCAACAACGGATCTCTTGGTTCTGGCATCGATGAAGAACGCAGCGAAAT
ACTENRITScrop_RS1a           TTCAACAACGGATCTCTTGGTTCTGGCATCGATGAAGAACGCAGCGAAAT
ACTENRITScrop_AQ10           TTCAACAACGGATCTCTTGGTTCTGGCATCGATGAAGAACGCAGCGAAAT
ACTENRITScrop_CBS132224      TTCAACAACGGATCTCTTGGTTCTGGCATCGATGAAGAACGCAGCGAAAT
ACTENRITScrop_CBS133.32      TTCAACAACGGATCTCTTGGTTCTGGCATCGATGAAGAACGCAGCGAAAT
ACTENRITScrop_CBS131.31      TTCAACAACGGATCTCTTGGTTCTGGCATCGATGAAGAACGCAGCGAAAT
ACTENRITScrop_RU2a           TTCAACAACGGATCTCTTGGTTCTGGCATCGATGAAGAACGCAGCGAAAT
ACTENRITScrop_RU4b           TTCAACAACGGATCTCTTGGTTCTGGCATCGATGAAGAACGCAGCGAAAT
ACTENRITScrop_RU1b           TTCAACAACGGATCTCTTGGTTCTGGCATCGATGAAGAACGCAGCGAAAT
ACTENRITScrop_A47b           TTCAACAACGGATCTCTTGGTTCTGGCATCGATGAAGAACGCAGCGAAAT
ACTENRITScrop_CBS132219      TTCAACAACGGATCTCTTGGTTCTGGCATCGATGAAGAACGCAGCGAAAT
ACTENRITScrop_ATCC20105609a  TTCAACAACGGATCTCTTGGTTCTGGCATCGATGAAGAACGCAGCGAAAT
ACTENRITScrop_BRIP72097      TTCAACAACGGATCTCTTGGTTCTGGCATCGATGAAGAACGCAGCGAAAT
ACTENRITScrop_GYER           TTCAACAACGGATCTCTTGGTTCTGGCATCGATGAAGAACGCAGCGAAAT
ACTENRITScrop_CBS132220      TTCAACAACGGATCTCTTGGTTCTGGCATCGATGAAGAACGCAGCGAAAT

ACTENRITScrop_3616Aa         GCGATAAGTAGTGTGAATTGCAGAATTCAGTGAATCATCGAATCTTTGAA
ACTENRITScrop_9031Aa         GCGATAAGTAGTGTGAATTGCAGAATTCAGTGAATCATCGAATCTTTGAA
ACTENRITScrop_263            GCGATAAGTAGTGTGAATTGCAGAATTCAGTGAATCATCGAATCTTTGAA
ACTENRITScrop_BRIP72101      GCGATAAGTAGTGTGAATTGCAGAATTCAGTGAATCATCGAATCTTTGAA
ACTENRITScrop_BRIP72102      GCGATAAGTAGTGTGAATTGCAGAATTCAGTGAATCATCGAATCTTTGAA
ACTENRITScrop_BRIP72103      GCGATAAGTAGTGTGAATTGCAGAATTCAGTGAATCATCGAATCTTTGAA
ACTENRITScrop_2931Aa         GCGATAAGTAGTGTGAATTGCAGAATTCAGTGAATCATCGAATCTTTGAA
ACTENRITScrop_BRIP72966      GCGATAAGTAGTGTGAATTGCAGAATTCAGTGAATCATCGAATTTTTGAA
ACTENRITScrop_BRIP72967      GCGATAAGTAGTGTGAATTGCAGAATTCAGTGAATCATCGAATTTTTGAA
ACTENRITScrop_BRIP72968      GCGATAAGTAGTGTGAATTGCAGAATTCAGTGAATCATCGAATTTTTGAA
ACTENRITScrop_HMLAC05119     GCGATAAGTAGTGTGAATTGCAGAATTCAGTGAATCATCGAATTTTTGAA
ACTENRITScrop_CBS129.79      GCGATAAGTAGTGTGAATTGCAGAATTCAGTGAATCATCGAATCTTTGAA
ACTENRITScrop_CBS130.79      GCGATAAGTAGTGTGAATTGCAGAATTCAGTGAATCATCGAATCTTTGAA
ACTENRITScrop_BRIP72107      GCGATAAGTAGTGTGAATTGCAGAATTCAGTGAATCATCGAATCTTTGAA
ACTENRITScrop_BRIP72108      GCGATAAGTAGTGTGAATTGCAGAATTCAGTGAATCATCGAATCTTTGAA
ACTENRITScrop_BRIP72105      GCGATAAGTAGTGTGAATTGCAGAATTCAGTGAATCATCGAATCTTTGAA
ACTENRITScrop_BRIP72104      GCGATAAGTAGTGTGAATTGCAGAATTCAGTGAATCATCGAATCTTTGAA
ACTENRITScrop_BRIP72111      GCGATAAGTAGTGTGAATTGCAGAATTCAGTGAATCATCGAATCTTTGAA
ACTENRITScrop_BRIP72109      GCGATAAGTAGTGTGAATTGCAGAATTCAGTGAATCATCGAATCTTTGAA
ACTENRITScrop_BRIP76212      GCGATAAGTAGTGTGAATTGCAGAATTCAGTGAATCATCGAATCTTTGAA
ACTENRITScrop_BRIP76210      GCGATAAGTAGTGTGAATTGCAGAATTCAGTGAATCATCGAATCTTTGAA
ACTENRITScrop_BRIP76211      GCGATAAGTAGTGTGAATTGCAGAATTCAGTGAATCATCGAATCTTTGAA
ACTENRITScrop_BRIP66222      GCGATAAGTAGTGTGAATTGCAGAATTCAGTGAATCATCGAATCTTTGAA
ACTENRITScrop_LS1a           GCGATAAGTAGTGTGAATTGCAGAATTCAGTGAATCATCGAATCTTTGAA
ACTENRITScrop_BgrA           GCGATAAGTAGTGTGAATTGCAGAATTCAGTGAATCATCGAATCTTTGAA
ACTENRITScrop_BgrB           GCGATAAGTAGTGTGAATTGCAGAATTCAGTGAATCATCGAATCTTTGAA
ACTENRITScrop_BgrC           GCGATAAGTAGTGTGAATTGCAGAATTCAGTGAATCATCGAATCTTTGAA
ACTENRITScrop_BRIP72100      GCGATAAGTAGTGTGAATTGCAGAATTCAGTGAATCATCGAATCTTTGAA
ACTENRITScrop_BRIP72098      GCGATAAGTAGTGTGAATTGCAGAATTCAGTGAATCATCGAATCTTTGAA
ACTENRITScrop_BRIP72099      GCGATAAGTAGTGTGAATTGCAGAATTCAGTGAATCATCGAATCTTTGAA
ACTENRITScrop_DSM2222        GCGATAAGTAGTGTGAATTGCAGAATTCAGTGAATCATCGAATCTTTGAA
ACTENRITScrop_CBS132225      GCGATAAGTAGTGTGAATTGCAGAATTCAGTGAATCATCGAATCTTTGAA
ACTENRITScrop_CBS132347      GCGATAAGTAGTGTGAATTGCAGAATTCAGTGAATCATCGAATCTTTGAA
ACTENRITScrop_ATCC2010561a   GCGATAAGTAGTGTGAATTGCAGAATTCAGTGAATCATCGAATCTTTGAA
ACTENRITScrop_ATCC201056     GCGATAAGTAGTGTGAATTGCAGAATTCAGTGAATCATCGAATCTTTGAA
ACTENRITScrop_Trb            GCGATAAGTAGTGTGAATTGCAGAATTCAGTGAATCATCGAATCTTTGAA
ACTENRITScrop_ATCC2010560a   GCGATAAGTAGTGTGAATTGCAGAATTCAGTGAATCATCGAATCTTTGAA
ACTENRITScrop_Vitis79        GCGATAAGTAGTGTGAATTGCAGAATTCAGTGAATCATCGAATCTTTGAA
ACTENRITScrop_BRIP72110      GCGATAAGTAGTGTGAATTGCAGAATTCAGTGAATCATCGAATCTTTGAA
ACTENRITScrop_RS1a           GCGATAAGTAGTGTGAATTGCAGAATTCAGTGAATCATCGAATCTTTGAA
ACTENRITScrop_AQ10           GCGATAAGTAGTGTGAATTGCAGAATTCAGTGAATCATCGAATCTTTGAA
ACTENRITScrop_CBS132224      GCGATAAGTAGTGTGAATTGCAGAATTCAGTGAATCATCGAATCTTTGAA
ACTENRITScrop_CBS133.32      GCGATAAGTAGTGTGAATTGCAGAATTCAGTGAATCATCGAATCTTTGAA
ACTENRITScrop_CBS131.31      GCGATAAGTAGTGTGAATTGCAGAATTCANTGAATCATCGAATCTTTGAA
ACTENRITScrop_RU2a           GCGATAAGTAGTGTGAATTGCAGAATTCAGTGAATCATCGAATCTTTGAA
ACTENRITScrop_RU4b           GCGATAAGTAGTGTGAATTGCAGAATTCAGTGAATCATCGAATCTTTGAA
ACTENRITScrop_RU1b           GCGATAAGTAGTGTGAATTGCAGAATTCAGTGAATCATCGAATCTTTGAA
ACTENRITScrop_A47b           GCGATAAGTAGTGTGAATTGCAGAATTCAGTGAATCATCGAATCTTTGAA
ACTENRITScrop_CBS132219      GCGATAAGTAGTGTGAATTGCAGAATTCAGTGAATCATCGAATCTTTGAA
ACTENRITScrop_ATCC20105609a  GCGATAAGTAGTGTGAATTGCAGAATTCAGTGAATCATCGAATCTTTGAA
ACTENRITScrop_BRIP72097      GCGATAAGTAGTGTGAATTGCAGAATTCAGTGAATCATCGAATCTTTGAA
ACTENRITScrop_GYER           GCGATAAGTAGTGTGAATTGCAGAATTCAGTGAATCATCGAATCTTTGAA
ACTENRITScrop_CBS132220      GCGATAAGTAGTGTGAATTGCAGAATTCAGTGAATCATCGAATCTTTGAA

ACTENRITScrop_3616Aa         CGCACATTGCGCCCCTTGGTATTCCATGGGGCATGCCTGTTCGAGCGTCA
ACTENRITScrop_9031Aa         CGCACATTGCGCCCCTTGGTATTCCATGGGGCATGCCTGTTCGAGCGTCA
ACTENRITScrop_263            CGCACATTGCGCCCCTTGGTATTCCATGGGGCATGCCTGTTCGAGCGTCA
ACTENRITScrop_BRIP72101      CGCACATTGCGCCCCTTGGTATTCCATGGGGCATGCCTGTTCGAGCGTCA
ACTENRITScrop_BRIP72102      CGCACATTGCGCCCCTTGGTATTCCATGGGGCATGCCTGTTCGAGCGTCA
ACTENRITScrop_BRIP72103      CGCACATTGCGCCCCTTGGTATTCCATGGGGCATGCCTGTTCGAGCGTCA
ACTENRITScrop_2931Aa         CGCACATTGCGCCCCTTGGTATTCCATGGGGCATGCCTGTTCGAGCGTCA
ACTENRITScrop_BRIP72966      CGCATATTGCGCCCCTTGGTATTCCATGGGGCATGCCTGTTCGAGCGTCA
ACTENRITScrop_BRIP72967      CGCATATTGCGCCCCTTGGTATTCCATGGGGCATGCCTGTTCGAGCGTCA
ACTENRITScrop_BRIP72968      CGCATATTGCGCCCCTTGGTATTCCATGGGGCATGCCTGTTCGAGCGTCA
ACTENRITScrop_HMLAC05119     CGCATATTGCGCCCCTTAGTATTCTATGGGGCATGCCTGTTTGAGCGTTA
ACTENRITScrop_CBS129.79      CGCACATTGCGCCCCTTGGTATTCCATGGGGCATGCCTGTTCGAGCGTCA
ACTENRITScrop_CBS130.79      CGCACATTGCGCCCCTTGGCATTCCATGGGGCATGCCTGTTCGAGCGTCA
ACTENRITScrop_BRIP72107      CGCACATTGCGCCCCTTGGTATTCCATGGGGCATGCCTGTTCGAGCGTCA
ACTENRITScrop_BRIP72108      CGCACATTGCGCCCCTTGGTATTCCATGGGGCATGCCTGTTCGAGCGTCA
ACTENRITScrop_BRIP72105      CGCACATTGCGCCCCTTGGTATTCCATGGGGCATGCCTGTTCGAGCGTCA
ACTENRITScrop_BRIP72104      CGCACATTGCGCCCCTTGGTATTCCATGGGGCATGCCTGTTCGAGCGTCA
ACTENRITScrop_BRIP72111      CGCACATTGCGCCCCTTGGTATTCCATGGGGCATGCCTGTTCGAGCGTCA
ACTENRITScrop_BRIP72109      CGCACATTGCGCCCCTTGGTATTCCATGGGGCATGCCTGTTCGAGCGTCA
ACTENRITScrop_BRIP76212      CGCACATTGCGCCCCTTGGTATTCCATGGGGCATGCCTGTTCGAGCGTCA
ACTENRITScrop_BRIP76210      CGCACATTGCGCCCCTTGGTATTCCATGGGGCATGCCTGTTCGAGCGTCA
ACTENRITScrop_BRIP76211      CGCACATTGCGCCCCTTGGTATTCCATGGGGCATGCCTGTTCGAGCGTCA
ACTENRITScrop_BRIP66222      CGCACATTGCGCCCCTTGGTATTCCATGGGGCATGCCTGTTCGAGCGTCA
ACTENRITScrop_LS1a           CGCACATTGCGCCCCTTGGTATTCCATGGGGCATGCCTGTTCGAGCGTCA
ACTENRITScrop_BgrA           CGCACATTGCGCCCCTTGGTATTCCATGGGGCATGCCTGTTCGAGCGTCA
ACTENRITScrop_BgrB           CGCACATTGCGCCCCTTGGTATTCCATGGGGCATGCCTGTTCGAGCGTCA
ACTENRITScrop_BgrC           CGCACATTGCGCCCCTTGGTATTCCATGGGGCATGCCTGTTCGAGCGTCA
ACTENRITScrop_BRIP72100      CGCACATTGCGCCCCTTGGTATTCCATGGGGCATGCCTGTTCGAGCGTCA
ACTENRITScrop_BRIP72098      CGCACATTGCGCCCCTTGGTATTCCATGGGGCATGCCTGTTCGAGCGTCA
ACTENRITScrop_BRIP72099      CGCACATTGCGCCCCTTGGTATTCCATGGGGCATGCCTGTTCGAGCGTCA
ACTENRITScrop_DSM2222        CGCACATTGCGCCCCTTGGCATTCCATGGGGCATGCCTGTTCGAGCGTCA
ACTENRITScrop_CBS132225      CGCACATTGCGCCCCTTGGTATTCCATGGGGCATGCCTGTTCGAGCGTCA
ACTENRITScrop_CBS132347      CGCACATTGCGCCCCTTGGTATTCCATGGGGCATGCCTGTTCGAGCGTCA
ACTENRITScrop_ATCC2010561a   CGCACATTGCGCCCCTTGGTATTCCATGGGGCATGCCTGTTCGAGCGTCA
ACTENRITScrop_ATCC201056     CGCACATTGCGCCCCTTGGTATTCCATGGGGCATGCCTGTTCGAGCGTCA
ACTENRITScrop_Trb            CGCACATTGCGCCCCTTGGTATTCCATGGGGCATGCCTGTTCGAGCGTCA
ACTENRITScrop_ATCC2010560a   CGCACATTGCGCCCCTTGGTATTCCATGGGGCATGCCTGTTCGAGCGTCA
ACTENRITScrop_Vitis79        CGCACATTGCGCCCCTTGGTATTCCATGGGGCATGCCTGTTCGAGCGTCA
ACTENRITScrop_BRIP72110      CGCACATTGCGCCCCTTGGTATTCCATGGGGCATGCCTGTTCGAGCGTCA
ACTENRITScrop_RS1a           CGCACATTGCGCCCCTTGGTATTCCATGGGGCATGCCTGTTCGAGCGTCA
ACTENRITScrop_AQ10           CGCACATTGCGCCCCTTGGTATTCCATGGGGCATGCCTGTTCGAGCGTCA
ACTENRITScrop_CBS132224      CGCACATTGCGCCCCTTGGTATTCCATGGGGCATGCCTGTTCGAGCGTCA
ACTENRITScrop_CBS133.32      CGCACATTGCGCCCCTTGGTATTCCATGGGGCATGCCTGTTCGAGCGTCA
ACTENRITScrop_CBS131.31      CGCACATTGCGCCCCTTGGTATTCCATGGGGCATGCCTGTCCGAGCGTCA
ACTENRITScrop_RU2a           CGCACATTGCGCCCCTTGGTATTCCATGGGGCATGCCTGTCCGAGCGTCA
ACTENRITScrop_RU4b           CGCACATTGCGCCCCTTGGTATTCCATGGGGCATGCCTGTCCGAGCGTCA
ACTENRITScrop_RU1b           CGCACATTGCGCCCCTTGGTATTCCATGGGGCATGCCTGTCCGAGCGTCA
ACTENRITScrop_A47b           CGCACATTGCGCCCCTTGGTATTCCATGGGGCATGCCTGTTCGAGCGTCA
ACTENRITScrop_CBS132219      CGCACATTGCGCCCCTTGGTATTCCATGGGGCATGCCTGTTCGAGCGTCA
ACTENRITScrop_ATCC20105609a  CGCACATTGCGCCCCTTGGTATTCCATGGGGCATGCCTGTTCGAGCGTCA
ACTENRITScrop_BRIP72097      CGCACATTGCGCCCCTTGGTATTCCATGGGGCATGCCTGTTCGAGCGTCA
ACTENRITScrop_GYER           CGCACATTGCGCCCCTTGGTATTCCATGGGGCATGCCTGTTCGAGCGTCA
ACTENRITScrop_CBS132220      CGCACATTGCGCCCCTTGGTATTCCATGGGGCATGCCTGTTCGAGCGTCA

ACTENRITScrop_3616Aa         TTTGTCTC-TCAAGCTGTGCTTGGTGTTGGATGTTTGTCCATTCTCTTGT
ACTENRITScrop_9031Aa         TTTGTCTC-TCAAGCTGTGCTTGGTGTTGGATGTTTGTCCATTCTCTTGT
ACTENRITScrop_263            TTTGTCTC-TCAAGCTGTGCTTGGTGTTGGATGTTTGTCCATTCTCTTGT
ACTENRITScrop_BRIP72101      TTTGTCTC-TCAAGCTGTGCTTGGTGTTGGATGTTTGTCCATTCTCTTGT
ACTENRITScrop_BRIP72102      TTTGTCTC-TCAAGCTGTGCTTGGTGTTGGATGTTTGTCCATTCTCTTGT
ACTENRITScrop_BRIP72103      TTTGTCTC-TCAAGCTGTGCTTGGTGTTGGATGTTTGTCCATTCTCTTGT
ACTENRITScrop_2931Aa         TTTGTCTC-TCAAGCTGTGCTTGGTGTTGGATGTTTGTCCATTCTCTTGT
ACTENRITScrop_BRIP72966      TTTGTCTCCTCAAGCTGTGCTTGGTGTTGGATGATTGTCCATTTTCTTGT
ACTENRITScrop_BRIP72967      TTTGTCTCCTCAAGCTGTGCTTGGTGTTGGATGATTGTCCATTTTCTTGT
ACTENRITScrop_BRIP72968      TTTGTCTCCTCAAGCTGTGCTTGGTGTTGGATGATTGTCCATTTTCTAGT
ACTENRITScrop_HMLAC05119     TTTGTCTCCTTAAGCTGTGCTTGGTGTTGGATAATTGTCTATTTTCTTGT
ACTENRITScrop_CBS129.79      TTTGTCTC-TCAAGCTGTGCTTGGTGTTGGGTGTTTGTCCATTCTCTTGT
ACTENRITScrop_CBS130.79      TTTGTCTC-TCAAGCTGTGCTTGGTGTTGGGTGTTTGTCCATTCTCTTGT
ACTENRITScrop_BRIP72107      TTTGTACCCTCAAGCTCTGCTTGGTGTTGGGTGTTTGTCTATGCTTT--T
ACTENRITScrop_BRIP72108      TTTGTACCCTCAAGCTCTGCTTGGTGTTGGGTGTTTGTCTATGCTTT--T
ACTENRITScrop_BRIP72105      TTTGTACCCTCAAGCTCTGCTTGGTGTTGGGTGTTTGTCTATGCTTT--T
ACTENRITScrop_BRIP72104      TTTGTACCCTCAAGCTCTGCTTGGTGTTGGGTGTTTGTCTATGCTTT--T
ACTENRITScrop_BRIP72111      TTTGTACCCTCAAGCTCTGCTTGGTGTTGGGTGTTTGTCTATGCTTT--T
ACTENRITScrop_BRIP72109      TTTGTACCCTCAAGCTCTGCTTGGTGTTGGGTGTTTGTCTATGCTTT--T
ACTENRITScrop_BRIP76212      TTTGTACCCTCAAGCTCTGCTTGGTGTTGGGTGTTTGTCTATGCTTT--T
ACTENRITScrop_BRIP76210      TTTGTACCCTCAAGCTCTGCTTGGTGTTGGGTGTTTGTCTATGCTTT--T
ACTENRITScrop_BRIP76211      TTTGTACCCTCAAGCTCTGCTTGGTGTTGGGTGTTTGTCTATGCTTT--T
ACTENRITScrop_BRIP66222      TTTGTACCCTCAAGCTCTGCTTGGTGTTGGGTGTTTGTCTATGCTTT--T
ACTENRITScrop_LS1a           TTTGTACCCTCAAGCTCTGCTTGGTGTTGGGTGTTTGTCTATGCTTT--T
ACTENRITScrop_BgrA           TTTGTACCCTCAAGCTCTGCTTGGTGTTGGGTGTTTGTCTATGCTTT--T
ACTENRITScrop_BgrB           TTTGTACCCTCAAGCTCTGCTTGGTGTTGGGTGTTTGTCTATGCTTT--T
ACTENRITScrop_BgrC           TTTGTACCCTCAAGCTCTGCTTGGTGTTGGGTGTTTGTCTATGCTTT--T
ACTENRITScrop_BRIP72100      TTTGTACCCTCAAGCTCTGCTTGGTGTTGGGTGTTTGTCTATGCTTT--T
ACTENRITScrop_BRIP72098      TTTGTACCCTCAAGCTCTGCTTGGTGTTGGGTGTTTGTCTATGCTTT--T
ACTENRITScrop_BRIP72099      TTTGTACCCTCAAGCTCTGCTTGGTGTTGGGTGTTTGTCTATGCTTT--T
ACTENRITScrop_DSM2222        TTTGTACCCTCAAGCTCTGCTTGGTGTTGGGTGTTTGTCTATGCTTT--T
ACTENRITScrop_CBS132225      TTTGTACCCTCAAGCTCTGCTTGGTGTTGGGTGTTTGTCTATGCTTT--T
ACTENRITScrop_CBS132347      TTTGTACCCTCAAGCTCTGCTTGGTGTTGGGTGTTTGTCTATGCTTT--T
ACTENRITScrop_ATCC2010561a   TTTGTACCCTCAAGCTCTGCTTGGTGTTGGGTGTTTGTCTATGCTTT--T
ACTENRITScrop_ATCC201056     TTTGTACCCTCAAGCTCTGCTTGGTGTTNGGTGTTTGTCTATGCTTT--T
ACTENRITScrop_Trb            TTTGTACCCTCAAGCTCTGCTTGGTGTTGGGTGTTTGTCTATGCTTT--T
ACTENRITScrop_ATCC2010560a   TTTGTACCCTCAAGCTCTGCTTGGTGTTGGGTGTT-GTCTATGCTTT--T
ACTENRITScrop_Vitis79        TTTGTACCCTCAAGCTCTGCTTGGTGTTGGGTGTTTGTCTATGCTTT--T
ACTENRITScrop_BRIP72110      TTTGTACCCTCAAGCTCTGCTTGGTGTTGGGTGTTTGTCTATGCTTT--T
ACTENRITScrop_RS1a           TTTGTACCCTCAAGCTCTGCTTGGTGTTGGGTGTTTGTCTATGCTTT--T
ACTENRITScrop_AQ10           TTTGTACCCTCAAGCTCTGCTTGGTGTTGGGTGTTTGTCTATGCTTT--T
ACTENRITScrop_CBS132224      TTTGTACCCTCAAGCTCTGCTTGGTGTTGGGTGTTTGTCTATGCTTT--T
ACTENRITScrop_CBS133.32      TTTGTACCCTCAAGCTCTGCTTGGTGTTGGGTGTTTGTCTATGCTTT--T
ACTENRITScrop_CBS131.31      TTTGTACCCTCAAGCTCTGCTTGGTGTTGGGTGTTTG-CTCTGCTTT--T
ACTENRITScrop_RU2a           TTTGTACCCTCAAGCTCTGCTTGGTGTTGGGTGTTTGTCTCTGCTTT--T
ACTENRITScrop_RU4b           TTTGTACCCTCAAGCTCTGCTTGGTGTTGGGTGTTTGTCTCTGCTTT--T
ACTENRITScrop_RU1b           TTTGTACCCTCAAGCTCTGCTTGGTGTTGGGTGTTTGTCTCTGCTTT--T
ACTENRITScrop_A47b           TTTGTATCTTCAAGCACGGCTTGGTGTTGGGTGTTTGTCTATGCTTG--T
ACTENRITScrop_CBS132219      TTTGTATCTTCAAGCACAGCTTGGTGTTGGGTGTTTGTCTATGCTTG--T
ACTENRITScrop_ATCC20105609a  TTTGTATCTTCAAGCACGGCTTGGTGTTGGGTGTTTGTCTATGCTTG--T
ACTENRITScrop_BRIP72097      TTTGTATCCTCAAGCTTAGCTTGGTGTTGGGTGTTTGTCTATGCTTG--T
ACTENRITScrop_GYER           TTTGTATCCTCAAGCTTAGCTTGGTGTTGGGTGTTTGTCTATGCTTG--T
ACTENRITScrop_CBS132220      TTTGTATCCTCAAGCTTAGCTTGGTGTTGGGTGTTTGTCTATGCTTG--T

ACTENRITScrop_3616Aa         GCCTGGACTCATCTCAAAGCAATTGGCAGCCAGTGTTTTGGTTTACTAGT
ACTENRITScrop_9031Aa         GCCTGGACTCATCTCAAAGCAATTGGCAGCCAGTGTTTTGGTTTACTAGT
ACTENRITScrop_263            GCCTGGACTCATCTCAAAGCAATTGGCAGCCAGTGTTTTGGTTTACTAGT
ACTENRITScrop_BRIP72101      GCCTGGACTCATCTCAAAGCAATTGGCAGCTAGTGTTTTGGTTTACTAGT
ACTENRITScrop_BRIP72102      GCCTGGACTCATCTCAAAGCAATTGGCAGCTAGTGTTTTGGTTTACTAGT
ACTENRITScrop_BRIP72103      GCCTGGACTCATCTCAAAGCAATTGGCAGCTAGTGTTTTGGTTTACTAGT
ACTENRITScrop_2931Aa         GCCTGGACTCATCTCAAAGCAATTGGCAGCCAGTGTTTTGGTTTACTAGT
ACTENRITScrop_BRIP72966      GCCTGGACTCATCTCAAAGCAATTGGCAGGCAGTGTTTTGGTTTACTAGT
ACTENRITScrop_BRIP72967      GCCTGGACTCATCTCAAAGCAATTGGCAGGCAGTGTTTTGGTTTACTAGT
ACTENRITScrop_BRIP72968      GCCTGGACTCATCTCAAAGCAATTGGCAGGCAGTGTTTTGGTTTACTAGT
ACTENRITScrop_HMLAC05119     GCCTAGACTTATCTCAAAGCAATTGGCAGGCAGTGTTTTGGTTTACTAGT
ACTENRITScrop_CBS129.79      GCCTGGACTCATCTCAAAGCAATTGGCAGCCAGTGTTTTGGTTTACTAGT
ACTENRITScrop_CBS130.79      GCCTGGACTCATCTCAAAGCAATTGGCAGCCAGTGTTTTGGTTTACTAGT
ACTENRITScrop_BRIP72107      GCTTGGACTCACCTCAAAGCAATTGGCAGCCAGTGTTTTGGCATAGAAGC
ACTENRITScrop_BRIP72108      GCTTGGACTCACCTCAAAGCAATTGGCAGCCAGTGTTTTGGCATAGAAGC
ACTENRITScrop_BRIP72105      GCTTGGACTCACCTCAAAGCAATTGGCAGCCAGTGTTTTGGCATAGAAGC
ACTENRITScrop_BRIP72104      GCTTGGACTCACCTCAAAGCAATTGGCAGCCAGTGTTTTGGCATAGAAGC
ACTENRITScrop_BRIP72111      GCTTGGACTCACCTCAAAGCAATTGGCAGCCAGTGTTTTGGCATAGAAGC
ACTENRITScrop_BRIP72109      GCTTGGACTCACCTCAAAGCAATTGGCAGCCAGTGTTTTGGCATAGAAGC
ACTENRITScrop_BRIP76212      GCTTGGACTCACCTCAAAGCAATTGGCAGCCAGTGTTTTGGCATAGAAGC
ACTENRITScrop_BRIP76210      GCTTGGACTCACCTCAAAGCAATTGGCAGCCAGTGTTTTGGCATAGAAGC
ACTENRITScrop_BRIP76211      GCTTGGACTCACCTCAAAGCAATTGGCAGCCAGTGTTTTGGCATAGAAGC
ACTENRITScrop_BRIP66222      GCTTGGACTCACCTCAAAGCAATTGGCAGCCAGTGTTTTGGCATAGAAGC
ACTENRITScrop_LS1a           GCTTGGACTCACCTCAAAGCAATTGGCAGCCAGTGTTTTGGCATAGAAGC
ACTENRITScrop_BgrA           GCTTGGACTCACCTCAAAGCAATTGGCAGCCAGTGTTTTGGCATAGAAGC
ACTENRITScrop_BgrB           GCTTGGACTCACCTCAAAGCAATTGGCAGCCAGTGTTTTGGCATAGAAGC
ACTENRITScrop_BgrC           GCTTGGACTCACCTCAAAGCAATTGGCAGCCAGTGTTTTGGCATAGAAGC
ACTENRITScrop_BRIP72100      GCTTGGACTCACCTCAAAGCAATTGGCAGCCAGTGTTTTGGCATAGAAGC
ACTENRITScrop_BRIP72098      GCTTGGACTCACCTCAAAGCAATTGGCAGCCAGTGTTTTGGCATAGAAGC
ACTENRITScrop_BRIP72099      GCTTGGACTCACCTCAAAGCAATTGGCAGCCAGTGTTTTGGCATAGAAGC
ACTENRITScrop_DSM2222        GCTTGGACTCACCTCAAAGCAATTGGCAGCCAGTGTTTTGGCATAGAAGC
ACTENRITScrop_CBS132225      GCTTGGACTCACCTCAAAGCAATTGGCAGCCAGTGTTTTGGCATAGAAGC
ACTENRITScrop_CBS132347      GCTTGGACTCACCTCAAAGCAATTGGCAGCCAGTGTTTTGGCATAGAAGC
ACTENRITScrop_ATCC2010561a   GCTTGGACTCACCTCAAAGCAATTGGCAGCCAGTGTTTTGGCATAGAAGC
ACTENRITScrop_ATCC201056     GCTTGGACTCACCTCAAAGCAATTGGCAGCCAGTGTTTTGGCATAGAAGC
ACTENRITScrop_Trb            GCTTGGACTCACCTCAAAGCAATTGGCAGCCAGTGTTTTGGCATAGAAGC
ACTENRITScrop_ATCC2010560a   GCTTGGACTCACCTCAAAGCAATTGGCAGCCAGTGTTTTGGCATAGAAGC
ACTENRITScrop_Vitis79        GCTTGGACTCACCTCAAAGCAATTGGCAGCCAGTGTTTTGGCATAGAAGC
ACTENRITScrop_BRIP72110      GCTTGGACTCACCTCAAAGCAATTGGCAGCCAGTGTTTTGGCATAGAAGC
ACTENRITScrop_RS1a           GCTTGGACTCACCTCAAAGCAATTGGCAGCCAGTGTTTTGGCATAGAAGC
ACTENRITScrop_AQ10           GCTTGGACTCACCTCAAAGCAATTGGCAGCCAGTGTTTTGGCATAGAAGC
ACTENRITScrop_CBS132224      GCTTGGACTCACCTCAAAGCAATTGGCAGCCAGTGTTTTGGCATAGAAGC
ACTENRITScrop_CBS133.32      GCTTGGACTCACCTCAAAGCAATTGGCAGCCAGTGTTTTGGCATAGAAGC
ACTENRITScrop_CBS131.31      GCTTAGACTCACCTCAAAGGAATTGGCAGCCAGTGTTTTGGCATAGAAGT
ACTENRITScrop_RU2a           GCTTAGACTCACCTCAAAGGAATTGGCAGCCAGTGTTTTGGCATAGAAGT
ACTENRITScrop_RU4b           GCTTAGACTCACCTCAAAGGAATTGGCAGCCAGTGTTTTGGCATAGAAGT
ACTENRITScrop_RU1b           GCTTAGACTCACCTCAAAGGAATTGGCAGCCAGTGTTTTGGCATAGAAGT
ACTENRITScrop_A47b           ATTTAGACTCACCTCAAAGCAATTGGCAGCCAGTGTCCTGGTATAGAAGT
ACTENRITScrop_CBS132219      ATTTAGACTCACCTCAAAGCAATTGGCAGCCAGTGTCCTGGTATAGAAGT
ACTENRITScrop_ATCC20105609a  ATTTAGACTCACCTCAAAGCAATTGGCAGCCAGTGTCCTGGTATAGAAGT
ACTENRITScrop_BRIP72097      ATTTAGACTCACCTCAAAGTAATTGGCAGCTAGTGTCCTGGTATAGAAGT
ACTENRITScrop_GYER           ATTTAGACTCACCTCAAAGTAATTGGCAGCTAGTGTCCTGGTATAGAAGT
ACTENRITScrop_CBS132220      ATTTAGACTCACCTCAAAGTAATTGGCAGCTAGTGTCCTGGTATAGAAGT

ACTENRITScrop_3616Aa         GCAGCACATTTTGCACTTGTAG-CTTAGATACTCGCAACCCACAAGAA-
ACTENRITScrop_9031Aa         GCAGCACATTTTGCACTTGTAG-CTTAGATACTCGCAACCCACAAGAA-
ACTENRITScrop_263            GCAGCACATTTTGCACTTGTAG-CTTAGATACTCGCAACCCACAAGAA-
ACTENRITScrop_BRIP72101      GCAGCACATTTTGCACTTGTAG-CTTAGATACTCGCAACCCACAAGAA-
ACTENRITScrop_BRIP72102      GCAGCACATTTTGCACTTGTAG-CTTAGATACTCGCAACCCACAAGAA-
ACTENRITScrop_BRIP72103      GCAGCACATTTTGCACTTGTAG-CTTAGATACTCGCAACCCACAAGAA-
ACTENRITScrop_2931Aa         GCAGCACATTTTGCACTTGTAG-CTTAGATACTCGCAACCCACAAGAA-
ACTENRITScrop_BRIP72966      GCAGCACATTTTGCATTTGTAG-CTCAGATACTTGCAACCCAAAAGAA-
ACTENRITScrop_BRIP72967      GCAGCACATTTTGCATTTGTAG-CTCAGATACTTGCAACCCAAAAGAA-
ACTENRITScrop_BRIP72968      GCAGCACATTTTGCATTTGTAG-CTCAGATACTTGCAACCCAAAAGAA-
ACTENRITScrop_HMLAC05119     GCAGCACATTTTGTATTTGTAG-CTTAGATACTTGCAACCTAAAAGAA-
ACTENRITScrop_CBS129.79      GCAGCACATTTTGTACTTATAG-CCTCGATACTTGCAACCCATAAGAA-
ACTENRITScrop_CBS130.79      GCAGCACATTTTGTACTTATAG-CCTCGATACTTCGAACCCATAAGAA-
ACTENRITScrop_BRIP72107      GCAGCACATCTTGCACTTCCAGTCTTAAACACCAGCTTCC-AGTAAGTC
ACTENRITScrop_BRIP72108      GCAGCACATCTTGCACTTCCAGTCTTAAACACCAGCTTCC-AGTAAGTC
ACTENRITScrop_BRIP72105      GCAGCACATCTTGCACTTCCAGTCTTAAACACCAGCTTCC-AGTAAGTC
ACTENRITScrop_BRIP72104      GCAGCACATCTTGCACTTCCAGTCTTAAACACCAGCTTCC-AGTAAGTC
ACTENRITScrop_BRIP72111      GCAGCACATCTTGCACTTCCAGTCTTAAACACCAGCTTCC-AGTAAGTC
ACTENRITScrop_BRIP72109      GCAGCACATCTTGCACTTCCAGTCTTAAACACCAGCTTCC-AGTAAGTC
ACTENRITScrop_BRIP76212      GCAGCACATCTTGCACTTCCAGTCTTAAACACCAGCTTCC-AGTAAGTC
ACTENRITScrop_BRIP76210      GCAGCACATCTTGCACTTCCAGTCTTAAACACCAGCTTCC-AGTAAGTC
ACTENRITScrop_BRIP76211      GCAGCACATCTTGCACTTCCAGTCTTAAACACCAGCTTCC-AGTAAGTC
ACTENRITScrop_BRIP66222      GCAGCACATCTTGCACTTCCAGTCTTAAACACCAGCTTCC-AGTAAGTC
ACTENRITScrop_LS1a           GCAGCACATCTTGCACTTCCAGTCTTAAACACCAGCTTCC-AGTAAGTC
ACTENRITScrop_BgrA           GCAGCACATCTTGCACTTCCAGTCTTAAACACCAGCTTCC-AGTAAGTC
ACTENRITScrop_BgrB           GCAGCACATCTTGCACTTCCAGTCTTAAACACCAGCTTCC-AGTAAGTC
ACTENRITScrop_BgrC           GCAGCACATCTTGCACTTCCAGTCTTAAACACCAGCTTCC-AGTAAGTC
ACTENRITScrop_BRIP72100      GCAGCACATCTTGCACTTCCAGTCTTAAACACCAGCTTCC-AGTAAGTC
ACTENRITScrop_BRIP72098      GCAGCACATCTKGCACTTCCAGTCTTAAACACCAGCTTCC-AGTAAGTC
ACTENRITScrop_BRIP72099      GCAGCACATCTTGCACTTCCAGTCTTAAACACCAGCTTCC-AGTAAGTC
ACTENRITScrop_DSM2222        GCAGCACATCTTGCACTTCCAGTCTTAAACACCAGCTTCC-AGTCAGTC
ACTENRITScrop_CBS132225      GCAGCACATCTTGCACTTCCAGTCTTAAACACCAGCTTCC-AGTAAGTC
ACTENRITScrop_CBS132347      GCAGCACATCTTGCACTTCCAGTCTTAAACACCAGCTTCC-AGTAAGTC
ACTENRITScrop_ATCC2010561a   GCAGCACATCTTGCACTTCCAGTCTTAAACACCAGCTTCC-AGTAAGTC
ACTENRITScrop_ATCC201056     GCAGCACATCTTGCACTTCCAGTCTTAAACACCAGCTTCC-AGTAAGTC
ACTENRITScrop_Trb            GCAGCACATCTTGCACTTCCAGTCTTAAACACCAGCTTCC-AGTAAGTC
ACTENRITScrop_ATCC2010560a   GCAGCACATCTTGCACTTCCAGTCTTAAACACCAGCTTCCTAGTAAGTC
ACTENRITScrop_Vitis79        GCAGCACATCTTGCACTTCCAGTCTTAAACACCAGCTTCC-AGTAAGTC
ACTENRITScrop_BRIP72110      GCAGCACATCTTGCACTTCCAGTCTTAAACACCAGCTTCC-AGTAAGTC
ACTENRITScrop_RS1a           GCAGCACATCTTGCACTTCCAGTCTTAAACACCAGCTTCC-AGTAAGTC
ACTENRITScrop_AQ10           GCAGCACATCTTGCACTTCCAGTCTTAAACACCAGCTTCC-AGTAAGTC
ACTENRITScrop_CBS132224      GCAGCACATCTTGCACTTCCAGTCTTAAACACCAGCTTCC-AGTAAGTC
ACTENRITScrop_CBS133.32      GCAGCACATCTTGCACTTCCAGTCTTAAACACCAGCTTCC-AGTAAGTC
ACTENRITScrop_CBS131.31      GCAGCACATTTTGCACTTGTAGG-TTAAATACCAGCTTCC-AGTAAGCC
ACTENRITScrop_RU2a           GCAGCACATTTTGCACTTGTAGG-TTAAATACCAGCTTCC-AGTAAGCC
ACTENRITScrop_RU4b           GCAGCACATTTTGCACTTGTAGG-TTAAATACCAGCTTCC-AGTAAGCC
ACTENRITScrop_RU1b           GCAGCACATTTTGCACTTGTAGG-TTAAATACCAGCTTCC-AGTAAGCC
ACTENRITScrop_A47b           GCAGCACATTTTGCAACTCTAGCCTGAAACACTGGTGTCCAGTGAGCC-
ACTENRITScrop_CBS132219      GCAGCACATTTTGCAACTCTAGCCTAAAACACTGGTGTCCAGTGAGCC-
ACTENRITScrop_ATCC20105609a  GCAGCACATTTTGCAACTCTAGCCTGAAACACTGGTGTCCAGTGAGCC-
ACTENRITScrop_BRIP72097      GCAGCACATTTTGCAACTCTAGCCTAGAACACTGGTGTCCAGTAAGCT-
ACTENRITScrop_GYER           GCAGCACATTTTGCAACTCTAGCCTAGAACACTGGTGTCCAGTAAGCT-
ACTENRITScrop_CBS132220      GCAGCACATTTTGCAACTCTAGCCTAGAACACTGGTGTCCAGTAAGCT-
;
end;
